# Supplementary material for: Spatio-temporal expression patterns of glycine-rich beta proteins and cysteine-rich beta proteins in setae development of Gekko japonicus
Source: BMC Genomics. 2024 May 31;25:535. doi: 10.1186/s12864-024-10426-8 (PMC11140998; doi:10.1186/s12864-024-10426-8)
Supplement: Supplementary file 6 — Supplementary Material 6: Fig. S2. Principal component analysis (PCA) of pad lamellae at different developmental periods. Samples are shown with different labels, closer samples indicate closer expression trends of sample genes. [file 12864_2024_10426_MOESM6_ESM.xlsx]

## Sheet: Title Page
Table S3. Results of quality control. Description：Sample: Samples from different developmental periods, Gj_Eb_32_S_1 indicates the first sample of stage 32. Raw reads: Number of original sequences. Raw read pairs: Original sequence pairs. Raw bases: Number of bases in the original sequence. Clean reads: Number of sequences after removal of low quality fragments. Clean bases: Number of sequence ba…

## Sheet: Supplementary Table S3
Table S2. Results of quality control.
Sample	Raw reads	Raw read pairs	Raw bases	Clean reads	Clean bases	Clean read pairs	Average length	Clean reads %	Clean bases %	Q20 %	Q30 %
Gj_Eb_32_S_1	46682432	23341216	7049047232	46370530	6960351415	23185265	150.1	0.9933	0.9874	0.9785	0.94
Gj_Eb_32_S_2	43543010	21771505	6574994510	43302140	6504703620	21651070	150.2	0.9945	0.9893	0.9805	0.9445
Gj_Eb_32_S_3	47434444	23717222	7162601044	47077452	7066465314	23538726	150.1	0.9925	0.9866	0.9775	0.937
Gj_Eb_34_S_1	73700230	36850115	11128734730	72714152	10934853116	36357076	150.4	0.9866	0.9826	0.9765	0.938
Gj_Eb_34_S_2	86648050	43324025	13083855550	85731888	12874469799	42865944	150.2	0.9894	0.984	0.977	0.939
Gj_Eb_34_S_3	86050734	43025367	12993660834	84828712	12744100418	42414356	150.2	0.9858	0.9808	0.9775	0.941
Gj_Eb_36_S_1	77767312	38883656	11742864112	76575466	11506840885	38287733	150.3	0.9847	0.9799	0.976	0.9375
Gj_Eb_36_S_2	78833582	39416791	11903870882	78072712	11732142799	39036356	150.3	0.9903	0.9856	0.978	0.941
Gj_Eb_36_S_3	73239508	36619754	11059165708	72479282	10883753678	36239641	150.2	0.9896	0.9841	0.977	0.939
Gj_Eb_38_S_1	79880410	39940205	12061941910	78933818	11859142673	39466909	150.2	0.9881	0.9832	0.978	0.942
Gj_Eb_38_S_2	76877518	38438759	11608505218	76035002	11423069055	38017501	150.2	0.989	0.984	0.9755	0.9355
Gj_Eb_38_S_3	78517974	39258987	11856214074	77781712	11693802518	38890856	150.3	0.9906	0.9863	0.9775	0.94
Gj_Eb_40_S_1	63894912	31947456	9648131712	63265228	9521488978	31632614	150.5	0.9901	0.9869	0.9785	0.943
Gj_Eb_40_S_2	87176000	43588000	13163576000	86093358	12928576617	43046679	150.2	0.9876	0.9821	0.9775	0.94
Gj_Eb_40_S_3	80946202	40473101	12222876502	79940666	12019656713	39970333	150.4	0.9876	0.9834	0.9785	0.9415
Gj_Eb_42_S_1	68357568	34178784	10321992768	67287478	10122057166	33643739	150.4	0.9843	0.9806	0.9795	0.945
Gj_Eb_42_S_2	67513472	33756736	10194534272	66882396	10012060879	33441198	149.7	0.9907	0.9821	0.9785	0.941
Gj_Eb_42_S_3	68778224	34389112	10385511824	67709464	10185862348	33854732	150.4	0.9845	0.9808	0.9765	0.937
