# Supplementary material for: Spatio-temporal expression patterns of glycine-rich beta proteins and cysteine-rich beta proteins in setae development of Gekko japonicus
Source: BMC Genomics. 2024 May 31;25:535. doi: 10.1186/s12864-024-10426-8 (PMC11140998; doi:10.1186/s12864-024-10426-8)
Supplement: Supplementary file 7 — Supplementary Material 7: Fig. S3. Identification of the differentially expressed genes between different development stages. The horizontal axis is log2(Fold Change) and the vertical axis is -log10(p-value). One dot in the volcano represents one gene, black dots indicate the differentially expressed genes (|log2(Fold Change)| ≥ 1, p-value ≤ 0.05). A (34 vs 32), B (36 vs 32), C (38 vs 32), D (40 vs 32), E (42 vs 32), F (36 vs 34), G (38 vs 36), H (40 vs 38), I (42 vs 40). [file 12864_2024_10426_MOESM7_ESM.xlsx]

## Sheet: Title Page
Table S4: Results of mapping. Description：Sample: Samples from different developmental periods, Gj_Eb_32_S_1 indicates the first sample of stage 32. Total reads: Total number of sequences. Total mapped: Number of matching sequences. Mapped ratio (%): Percentage of matching sequences to total number of sequences. Uniquely mapped: Number of unique matching sequences. Multiple mapped: Number of mult…

## Sheet: Table S4
Table S4. Results of mapping.
Sample	Total clean reads	Total mapped	Mapped ratio (%)	Multiple mapped	Unique mapped	Read-1	Read-2	Reads map to '+'	Reads map to '-'	Non-Splice reads	Splice reads	Reads Proper pair
Gj_Eb_32_S_2	43302140	41055029	0.948	1221791	39833238	19919926	19913312	19916436	19916802	25150730	14682508	39826576
Gj_Eb_32_S_3	47077452	44567496	0.947	1454314	43113182	21559942	21553240	21556314	21556868	27936160	15177022	43106386
Gj_Eb_40_S_1	63265228	59846956	0.946	2297081	57549875	28779414	28770461	28774514	28775361	39896886	17652989	57540856
Gj_Eb_32_S_1	46370530	43853047	0.946	1351663	42501384	21254193	21247191	21250469	21250915	27066522	15434862	42494290
Gj_Eb_38_S_3	77781712	73517631	0.945	2426603	71091028	35549477	35541551	35545161	35545867	47941414	23149614	71082980
Gj_Eb_38_S_1	78933818	74400561	0.943	2463913	71936648	35972235	35964413	35967928	35968720	48480581	23456067	71928668
Gj_Eb_38_S_2	76035002	71727557	0.943	2323719	69403838	34705560	34698278	34701535	34702303	46166854	23236984	69396438
Gj_Eb_40_S_2	86093358	81110267	0.942	3105228	78005039	39007447	38997592	39001942	39003097	53581830	24423209	77995008
Gj_Eb_36_S_2	78072712	73513425	0.942	2365995	71147430	35576977	35570453	35573515	35573915	47961768	23185662	71140768
Gj_Eb_42_S_1	67287478	63418136	0.942	2990424	60427712	30217638	30210074	30213705	30214007	45149499	15278213	60420052
Gj_Eb_40_S_3	79940666	75216163	0.941	2801223	72414940	36211151	36203789	36207059	36207881	48562706	23852234	72407436
Gj_Eb_36_S_3	72479282	68109265	0.94	2204782	65904483	32956739	32947744	32951822	32952661	43697305	22207178	65895408
Gj_Eb_34_S_1	72714152	68242761	0.939	2171698	66071063	33040223	33030840	33035206	33035857	44655730	21415333	66061580
Gj_Eb_36_S_1	76575466	71812388	0.938	2348969	69463419	34735923	34727496	34731329	34732090	47306976	22156443	69454868
Gj_Eb_34_S_2	85731888	80327193	0.937	2586769	77740424	38875886	38864538	38869719	38870705	51622804	26117620	77728962
Gj_Eb_34_S_3	84828712	79378716	0.936	2569517	76809199	38409212	38399987	38404347	38404852	51110277	25698922	76799842
Gj_Eb_42_S_2	66882396	62515430	0.935	2965176	59550254	29777076	29773178	29775036	29775218	46241676	13308578	59546230
Gj_Eb_42_S_3	67709464	62517059	0.923	2889916	59627143	29817853	29809290	29812976	29814167	47989416	11637727	59618510
