# Supplementary material for: Spatio-temporal expression patterns of glycine-rich beta proteins and cysteine-rich beta proteins in setae development of Gekko japonicus
Source: BMC Genomics. 2024 May 31;25:535. doi: 10.1186/s12864-024-10426-8 (PMC11140998; doi:10.1186/s12864-024-10426-8)
Supplement: Supplementary file 8 — Supplementary Material 8: Table S6. The mean TPM value of GjCBP genes in RNA-seq detection. [file 12864_2024_10426_MOESM8_ESM.xlsx]

## Sheet: Title Page
Table S5. The number of unigenes. Description：The vertical axis indicates the single gene obtained. The horizontal axis shows the samples at different developmental periods, Gj_Eb_32_S_1 indicates the first sample of stage 32. The contents of the table indicate the gene counts before normalization

## Sheet: Supplementary Table S5
Table S5. The number of unigenes.
	Gj_Eb_32_S_1.bam	Gj_Eb_32_S_2.bam	Gj_Eb_32_S_3.bam	Gj_Eb_34_S_1.bam	Gj_Eb_34_S_2.bam	Gj_Eb_34_S_3.bam	Gj_Eb_36_S_1.bam	Gj_Eb_36_S_2.bam	Gj_Eb_36_S_3.bam	Gj_Eb_38_S_1.bam	Gj_Eb_38_S_2.bam	Gj_Eb_38_S_3.bam	Gj_Eb_40_S_1.bam	Gj_Eb_40_S_2.bam	Gj_Eb_40_S_3.bam	Gj_Eb_42_S_1.bam	Gj_Eb_42_S_2.bam	Gj_Eb_42_S_3.bam
gene-Gja000001	0	0	0	0	0	0	0	0.031489	0	0	0	0	0	0	0	0	0.0638479	0
gene-Gja000002	0	0	0	0	0	0.0827737	0	0	0	0	0	0	0	0	0	0	0	0
gene-Gja000003	0	0	0	0	0	0.0436988	0	0	0	0	0.0660079	0.269417	0.0199582	0.191146	0.11282	0.495852	0.367222	0.477473
gene-Gja000004	0	0	0	0	0.170389	0.168052	0	0	0	0	0	0	0	0	0.0829598	0	0	0
gene-Gja000005	35.214	166.693	83.2277	16.2543	268.506	273.273	99.0013	159.085	70.3835	16.3715	290.641	57.4116	53.3319	47.3353	234.823	7.72707	2.0892	42.6762
gene-Gja000006	12.5863	19.0947	17.9258	3.91062	26.8023	3.48989	6.78109	3.88795	10.2085	2.93486	38.3536	14.4027	6.3259	24.8439	26.4166	4.67025	9.59004	4.51746
gene-Gja000007	9.68468	0.317089	3.97101	0.0210224	1.32892	0.113518	0.645409	0.0126968	0.0420382	0.27445	0.171793	0	0.115908	2.30619	7.32229	0	0	1.35228
gene-Gja000008	13.1039	2.10008	8.73661	3.14626	15.1295	4.37239	24.272	2.8174	5.05591	0.735687	9.97062	1.14264	0.47086	0.125934	0.632523	0.883547	0.198987	3.17755
gene-Gja000009	15.9365	0.959911	2.0343	3.30465	1.07574	2.34966	2.28701	2.52237	1.28142	18.9581	57.8146	4.60686	42.7366	159.434	174.247	26.9638	93.1105	98.695
gene-Gja000010	2.90603	5.07488	1.56389	5.89306	5.37214	16.5268	3.56992	13.0864	8.33325	37.7935	90.0794	16.3781	0.82133	1.96602	4.47138	1.25942	2.0861	0.0801527
gene-Gja000011	0.153812	0.0813462	0.176067	0	0.180087	0.431987	0.864651	0	0.0466936	3.95585	1.03825	0.232566	0	0.1946	0.126971	0	0	0
gene-Gja000012	34.9867	14.3923	8.94055	49.5117	21.2849	33.8077	5.79637	3.60878	46.3097	10.9949	23.1571	6.70743	1.95298	11.3846	21.5277	2.01022	0.420289	1.15308
gene-Gja000013	36.4733	17.3067	19.5593	12.936	155.283	19.0394	8.05856	8.96838	22.7255	33.8687	23.0176	28.2962	12.3454	9.89704	9.54902	6.39649	2.73136	2.3096
gene-Gja000014	0.339264	1.04562	2.73141	0.570579	3.39048	0.245848	7.15084	21.3693	4.20709	254.024	100.453	42.7383	44.8369	249.205	55.4798	727.133	347.356	97.1652
gene-Gja000015	69.9195	88.3792	223.33	45.0494	88.3159	212.148	388.895	567.039	7945.39	5130.24	1246.83	370.228	183.145	426.737	145.234	199.497	101.666	32.3006
gene-Gja000016	19.148	10.1814	59.9112	15.8267	70.923	29.9371	52.7901	249.504	165.274	138.451	118.464	27.4376	37.5719	17.8223	146.383	131.388	1.97598	25.009
gene-Gja000017	50.8697	328.314	129.177	67.4244	209.699	36.7475	112.344	47.8257	433.662	54.5567	164.798	127.88	67.2291	130.118	49.6509	90.6547	27.9351	6.53858
gene-Gja000018	38.6937	45.9538	41.4197	40.9669	22.0529	41.9449	67.5943	36.0282	45.0703	7.94603	62.9131	11.1063	93.84	23.4627	4.28617	17.0879	2.32875	17.5533
gene-Gja000019	0.875252	0.144805	0.142066	0.0924321	0.0642235	0.159601	1.33258	0.0548267	0.796921	0.642892	0.282962	0.383851	0.226561	0.664307	0.0569101	0.299702	0.145653	0
gene-Gja000020	6.48342	1.26745	7.33332	1.60824	3.60206	1.89932	8.25561	1.52313	16.4642	3.68982	4.43151	11.1898	7.75056	4.80648	13.2365	2.54315	3.14179	3.91547
gene-Gja000021	53.4798	99.1631	75.1547	227.968	79.1745	44.7891	116.434	103.91	117.234	127.526	153.606	39.8222	9.36981	42.1634	32.4821	55.6504	21.7664	77.7952
gene-Gja000022	4.25681	0.852206	0.141586	1.42982	0.63029	1.10857	4.02616	0.641791	3.69143	0.948861	2.73755	0.822367	1.94405	1.5242	17.7213	1.75402	1.44266	0.301444
gene-Gja000023	13.2444	4.12279	1.80142	5.71957	0.774401	2.27453	6.69318	2.17043	5.90838	5.26906	18.866	3.05505	6.69321	2.05417	7.21488	2.86105	1.36524	3.93915
gene-Gja000024	16.6506	71.8083	73.6931	22.4223	16.2737	112.507	189.561	125.812	49.9807	9.40896	85.0425	212.443	58.9046	18.2568	34.0007	36.6789	19.0823	30.4603
gene-Gja000025	276.329	126.884	58.865	27.8847	345.54	19.5651	219.801	122.522	107.008	28.5315	199.96	67.5945	266.353	126.914	193.548	83.2883	10.3973	42.9415
gene-Gja000026	3.78656	1.15213	2.32941	3.66323	9.0866	3.7859	15.9709	6.5085	4.17412	15.5227	40.9845	15.239	3.44964	33.2456	3.15643	6.31879	3.81304	3.38566
gene-Gja000027	0.270279	1.66267	0.40792	0.9709	1.19567	1.3337	0.258606	0.475279	0.0498004	0.145278	0	0.762095	0.397986	0.107484	0.0285926	0.125001	0	0.152205
gene-Gja000028	0.522109	1.8466	0	0	0.148758	0.0267927	0.0384311	0.944226	0.0216709	0.338601	0	0.284793	0	0.0522258	0	0	0	0
gene-Gja000029	19.1004	2.41527	12.539	22.3713	1.97525	9.30637	7.18577	31.8784	26.7041	32.4404	21.7642	23.1256	19.7162	16.0238	5.89193	9.9342	13.2407	7.16209
gene-Gja000030	0.742141	0.176373	0.0632529	0.257995	0.0897105	0.171423	0.293444	1.70438	0.182771	0.10875	1.32185	0.288541	0.544189	3.07207	5.08202	2.6935	2.30647	0.487292
gene-Gja000031	2.84909	0.295052	12.4507	9.79952	11.4694	5.68644	6.23818	6.89057	2.23739	3.53905	10.3308	2.76983	6.36966	1.98104	1.97553	5.59478	0.50433	7.97913
gene-Gja000032	6.81124	2.22867	29.4959	3.09307	35.5266	12.6336	44.8853	96.8114	69.7333	11.4776	41.7959	36.3757	44.2187	26.2567	3.55756	28.023	7.59553	54.4723
gene-Gja000033	134.378	66.6985	287.449	104.318	312.066	77.8967	15.2914	130.175	13.4776	40.874	105.345	15.5291	86.6271	75.1156	212.434	104.353	58.9085	105.937
gene-Gja000034	107.743	59.5192	54.297	43.0418	301.274	78.4033	156.43	97.8197	228.12	8.85227	117.135	19.2307	28.3596	246.151	119.118	138.117	28.9143	153.579
gene-Gja000035	118.415	77.3564	344.979	201.79	107.999	68.4265	51.3992	43.9185	12.5946	22.0733	130.807	182.602	251.019	13.5323	16.2472	40.7922	25.848	55.0086
gene-Gja000036	148.494	226.323	404.249	66.9646	122.47	82.7771	596.272	247.607	49.6385	115.109	180.395	73.5227	215.835	227.006	271.933	140.696	13.4592	31.0713
gene-Gja000037	77.8485	50.8315	295.561	5.81698	39.2502	10.005	32.9958	61.5217	20.1417	221.189	44.0994	59.0072	69.6129	38.6959	203.473	22.2357	6.16186	2.58787
gene-Gja000038	69.0091	106.015	550.554	586.977	207.896	162.372	270.249	577.797	890.336	2987.84	158.148	147.746	57.5104	100.922	442.835	73.0311	18.9112	12.0138
gene-Gja000039	67.7072	81.9084	294.839	408.176	165.466	182.483	102.633	59.9829	219.781	193.62	152.519	647.23	134.511	1057.75	1052.64	776.411	214.81	91.1204
gene-Gja000040	20.6663	1.30772	9.43988	1.84704	7.45653	46.5601	8.0194	8.85406	7.27201	5.64161	33.1665	8.38244	5.03533	12.3466	9.19942	26.3909	6.19527	4.03182
gene-Gja000041	83.1325	190.142	41.7999	166.224	50.4366	84.254	439.136	59.6614	121.054	87.9641	185.029	392.928	23.604	12.8237	124.415	138.477	140.812	145.194
gene-Gja000042	18.5615	15.3664	14.4479	22.8653	34.1771	47.8993	11.5953	62.8709	80.2602	78.0285	14.5587	57.9181	13.8377	56.1818	13.6099	13.7133	6.54356	2.5841
gene-Gja000043	51.3933	23.0836	33.5215	13.6538	13.4772	19.5501	22.791	13.3899	25.7172	9.62689	88.1234	38.1747	11.8013	10.8392	50.9652	17.1908	4.60292	6.02448
gene-Gja000044	31.1298	19.0409	671.257	98.2989	397.472	151.533	131.952	74.5517	384.218	41.4399	52.569	34.028	34.2903	38.0227	87.2041	110.911	29.3791	74.7237
gene-Gja000045	27.2278	28.1762	113.956	37.3985	79.8667	178.804	228.489	42.5047	33.0253	296.947	113.993	94.6035	434.617	425.051	301.098	802.82	2785.19	2178.26
gene-Gja000046	0.0982968	0.0252973	0	1.34403	0.0403336	0.0684426	0.219302	0.832522	0.058834	0.293893	0.12954	0.196347	0.169707	1.67321	2.61567	0.396102	2.51343	21.4863
gene-Gja000047	65.5494	236.936	60.0941	230.478	79.4438	210.776	51.9938	76.8749	22.0708	68.5187	259.461	54.9545	245.791	119.233	59.9811	132.791	50.5973	830.676
gene-Gja000048	70.6021	128.143	82.0544	94.424	20.0512	367.351	38.732	23.344	561.031	54.0547	62.1765	100.539	37.3091	305.975	181.684	96.2529	26.6326	17.815
gene-Gja000049	102.409	207.448	2061.01	212.555	700.745	643.302	620.657	57.6638	98.1915	30.1355	22.2198	265.24	98.3213	104.636	263.072	285.21	66.4854	42.898
gene-Gja000050	477.018	1336.74	220.52	498.569	1755.65	2228.93	565.861	944.456	556.307	207.197	1719.95	1267.17	389.317	410.797	521.747	2780.84	1078.03	67.2227
gene-Gja000051	23.1981	26.696	8.67514	1.97748	15.1758	7.42438	6.49093	1.74561	3.47913	18.7321	4.97766	26.0029	0.313657	0.710853	2.58422	3.3167	0.0759532	0.783694
gene-Gja000052	0	0	0.134615	0	0.0262962	0.0617124	0.0584465	0.0434999	0.226342	1.84446	0.0937313	0	0.161503	0.0603561	0.171229	0.769337	0.0120007	0.741654
gene-Gja000053	45.8848	72.0293	53.8881	191.136	321.46	264.93	28.3557	230.319	204.835	62.4887	77.2962	185.625	196.005	24.2002	22.0215	811.69	30.9744	5.50854
gene-Gja000054	6.95359	6.30697	37.7384	6.4455	12.7438	11.5099	9.29211	11.1434	33.8873	14.1309	9.14113	90.8608	24.2351	8.972	26.8083	40.6744	0.862401	3.0234
gene-Gja000055	0.258323	4.17524	1.45911	4.07804	0.437573	1.91989	0.136748	2.35848	0.361409	0.296097	0.176629	0.104575	5.56359	1.60159	0.380654	2.48752	0.198791	3.52662
gene-Gja000056	54.6556	5.01704	17.5087	16.8265	13.5667	14.4995	9.12868	47.2397	32.4264	95.7065	64.0892	164.424	13.02	18.2078	49.56	23.4495	300.313	58.04
gene-Gja000057	93.383	28.492	57.68	15.3087	33.3086	23.4618	8.5108	8.30456	19.7561	10.1967	6.80507	4.08393	3.95905	26.802	17.0767	8.92911	2.90236	11.7385
gene-Gja000058	0.363127	0	0.227064	0.490522	0.0158727	0.0779525	0	0.391421	0	0.0705883	0.0555445	0.0792074	0	0.11602	0.158713	0	0	0.308908
gene-Gja000059	8.07384	7.75807	13.156	6.10119	1.73209	0.772247	5.66346	4.41122	4.13168	6.52814	1.79883	3.33991	0.615124	6.14079	0.382989	2.18204	0.111553	0.096785
gene-Gja000060	2.20802	0.400624	0.204787	0.0178675	0.374108	2.02086	1.05969	0.231256	0.116772	0.708208	0.404887	1.46206	0.0244681	0.106173	0.572862	0.937647	27.6532	2358.96
gene-Gja000061	0	0.165698	0	0	0	0	0.0968113	0	0	0	0.127093	0	0	0.0493911	0	0.336303	0	0.38714
gene-Gja000062	0	0.596005	0.419999	0.906088	0.121441	0	0.0515094	0.14665	0	0	0	0	0	0	0	0.0883929	0	0
gene-Gja000063	0.2394	0	0	0	0.0934596	0	0	0	0.053667	0	0	0	0	0	0	0	0	0
gene-Gja000064	4247.03	4997.71	203.907	1218.14	1347.67	537.496	393.478	1202.55	1561.16	531.801	122.469	3877.99	460.384	249.885	296.45	1875.47	397.501	851.455
gene-Gja000065	0	0	0	0	0	0	0	0	0	0.121476	0	0	0	0	0	0	0	0
gene-Gja000066	69.4644	133.49	9.5661	33.1784	77.2375	17.8582	30.7222	9.96783	48.843	27.1122	56.9216	7.95386	0.619353	3.6232	6.60887	4.48761	1.23134	1.74679
gene-Gja000067	0.150944	1.93425	0.619984	0.0257368	0.0275964	12.5893	0.973104	0.796482	1.17777	0.0406296	0.343029	0.750141	0.438755	0.207012	0.468204	0.59294	0	0
gene-Gja000068	0.112021	0	0.23309	0	0.081907	1.41939	0	0.501055	0.315247	0	0	0	0	0	0	0	0	0
gene-Gja000069	0	0	0.0673075	0	0.0496721	0.11266	0	0	0	0	0	0	0	0	0.137707	0	0	0
gene-Gja000070	86.8721	198.694	42.4114	140.08	92.2529	168.719	74.2034	63.3292	40.7358	143.792	117.947	198.701	13.8331	98.9469	39.5281	15.3283	4.7702	7.05563
gene-Gja000071	0	0	0	0	0	0.0177931	0.119862	0	0	0.150569	0.104146	0	0	0.0795379	0	0	0	0
gene-Gja000072	0.332612	0.516537	0.183917	1.11766	0.256718	0.0655224	0.578441	0.240106	0.166987	1.06743	1.11867	0.190756	0.0679683	0.020123	0.401666	0.305686	0.180601	0.719407
gene-Gja000073	8.33606	8.37085	13.8175	6.23913	4.28309	1.86255	7.87407	6.29232	9.58281	5.16208	0.730213	3.54441	0.104083	0.0877256	1.45824	0.417837	1.24855	0.465407
gene-Gja000074	145.758	179.983	360.689	628.04	1291.29	1331.18	843.101	255.035	1274.79	727.406	2932.21	563.656	52.526	294.681	184.883	181.613	27.5015	24.0372
gene-Gja000075	9.16383	16.6383	2.43893	26.0638	12.8755	29.0807	2.70647	7.86602	3.81871	2.86373	0	5.92717	1.18801	2.12577	3.44993	0.0659821	0.341224	0.779744
gene-Gja000076	0	0	0	0	0	0.0727455	0	0.065832	0	0.288994	0.0186314	0.0713753	0.146014	0	0.059628	0.616062	0	0
gene-Gja000077	0	0	0.182753	0	0	0	0	0.0796112	0.016548	0.186642	0	0.0331662	0	0	0	0	0	0.239921
gene-Gja000078	0.127497	0	0.0741757	0	0	0.0840896	0	0.105485	0	0.0292772	0.0340291	0	0.0964038	0	0	0	0.0929605	0
gene-Gja000079	30.6491	3.97908	58.851	13.811	9.65515	6.90811	200.725	35.4597	7.71941	61.5716	35.0562	24.4923	6.28339	11.21	53.7058	1.95611	7.47297	8.10187
gene-Gja000080	0	0	0.0591094	0	0	0	0	0	0	0	0	0	0	0	0	0	0	0
gene-Gja000081	0	0.0399138	0	0.298673	0.0900168	0	1.09044	0.346052	0.217716	1.4715	0.164441	0.172719	6.38122	13.5807	5.195	1.46836	10.5576	20.601
gene-Gja000082	0	0	0.07165	0	0.0248176	0	1.13269	0	0	0.269438	0.0807448	0	0.336312	1.55385	0.152107	3.47419	0.927085	0.572918
gene-Gja000083	0	0.168803	1.41604	0.0316367	0.141685	0.0436364	0.777148	0.031094	0.0869966	0.116727	0.210632	0.00951987	0	0.271152	0.0112279	0.0857274	0	0
gene-Gja000084	0.135613	3.80186	0.148457	1.5469	12.0445	4.80356	8.14986	3.38212	18.1202	5.62244	4.85197	11.299	2.24665	7.87782	2.44826	3.92357	3.34791	2.06772
gene-Gja000085	0.178716	2.85135	0.67827	0.731576	5.08684	0.316848	8.74973	12.2934	4.27692	3.77855	0.530686	7.56247	3.40572	6.51649	3.48858	0.645489	1.51368	0.423276
gene-Gja000086	6.51881	1.45576	1.97198	24.7016	6.35576	0.254579	0.319568	0.727888	3.08847	4.14623	0.222241	1.23177	0.410915	0.445544	7.49127	0.179821	0	0.140945
gene-Gja000087	81.7381	159.607	171.686	278.746	86.7429	81.4249	110.233	209.73	36.1493	31.1093	42.4682	20.0395	12.4465	24.3553	17.459	6.76948	10.8754	2.9703
gene-Gja000088	68.0114	402.751	82.9134	199.7	545.124	340.326	145.503	30.0991	191.379	31.9426	285.999	58.5655	68.9313	115.702	115.797	109.632	13.2605	628.474
gene-Gja000089	17.1711	16.907	36.4298	6.12009	11.3635	14.5938	5.93918	38.5172	11.1817	22.5519	32.4229	7.71855	13.6647	11.4237	15.965	21.3216	2.27574	6.58703
gene-Gja000090	222.153	197.487	125.428	354.672	1103.07	597.113	430.23	82.1482	127.431	124.054	401.295	219.354	41.0264	23.9715	230.895	27.0388	45.2738	32.6647
gene-Gja000091	13.474	29.3186	17.7332	8.13047	16.2271	13.6284	21.1313	8.64097	14.3629	50.6481	30.7412	7.55724	37.0527	4.72221	3.01882	31.8855	3.93712	3.85763
gene-Gja000092	10.1647	4.10219	19.1184	3.61367	136.865	7.97759	7.77578	19.6677	21.238	13.0212	18.6063	12.2331	5.50478	6.47234	14.8567	1.31622	1.20499	1.235
gene-Gja000093	0.318313	0.174569	0.269109	0.303418	0.618449	2.03054	0.787267	0.716741	0.0508903	0.620616	0.340612	0.272026	1.58493	4.40066	0.16694	0.965154	0.732779	0.589114
gene-Gja000094	4.61569	3.65505	20.0135	17.6302	17.4852	3.85299	15.8125	12.8478	3.17028	3.25937	6.25934	6.06516	4.02206	4.17291	6.96215	1.84937	10.8587	12.086
gene-Gja000095	6.7647	5.39948	6.84948	76.1231	23.1776	74.5656	60.3835	164.984	32.6063	35.8743	17.7148	33.0914	57.2736	2.86308	14.5883	4.45372	8.54186	27.9446
gene-Gja000096	0.506365	0.791695	0.91184	2.49901	23.451	2.67025	4.27213	4.18407	1.23895	2.74986	2.60219	26.3621	2.52917	19.6369	13.3773	0.755816	0.221826	0.505064
gene-Gja000097	20.3155	22.9572	45.7186	20.204	69.5107	113.51	21.1088	22.84	11.5373	9.2331	17.7247	64.2572	11.3349	1.61788	13.3137	0.547236	0.554308	0.814217
gene-Gja000098	6.29652	6.46922	2.25127	17.1853	20.9578	24.5497	5.12434	24.6621	2.65225	6.82801	10.3316	11.3609	11.0802	2.38213	8.17229	0.937845	0.210827	6.21504
gene-Gja000099	16.1685	31.58	88.0075	38.0783	50.8939	14.0967	84.2579	37.16	77.9156	9.86793	25.1269	10.3923	6.19992	2.87998	20.0478	1.53945	17.8115	11.7154
gene-Gja000100	14.2112	5.4494	4.95832	19.4602	4.67077	30.8927	45.7591	14.825	19.6767	8.09903	24.0514	10.0381	12.2568	20.0977	15.955	20.2083	3.96939	0.399915
gene-Gja000101	3.13902	3.50554	73.349	1.7017	0.399872	3.74358	1.64423	0.831538	0.664164	0.346314	0.291846	0.594373	1.01173	0.303322	2.33816	0.146325	0.14863	0.951422
gene-Gja000102	5.07192	2.92921	3.39705	0.119371	0.181748	3.80019	1.13882	1.20611	0.0969826	0.22189	0.0222376	1.28236	0.17165	0.186904	0.474531	0	0	0
gene-Gja000103	0	0	0	0	0	0.228565	0	0	0	0	0	0	0	0	0	0	0	0
gene-Gja000104	0	0	0	0	0	0	0	0	0	0	0	0	0	0.166475	0	0	0	0
gene-Gja000105	0	0	0	0	0	0	0.260389	0	0	0	0	0.216755	0.235869	0	0	0	0	0
gene-Gja000106	0.211738	0.0405913	0	0.0940247	0.614654	0.600445	0.162277	0.504794	0.0708777	0.0150232	0.265277	0	0	0.0353211	0.0129816	0.0859991	0	0
gene-Gja000107	2.19984	4.13308	44.9912	19.6992	4.95084	20.5508	34.1646	7.39934	11.3246	22.4519	1.60979	2.50438	10.9498	20.0128	18.3049	1.033	2.18021	1.26791
gene-Gja000108	24.7856	5.61614	19.2072	10.4665	10.1407	26.5294	28.8147	85.3257	58.5329	41.1851	66.719	43.0164	5.19763	4.19844	24.206	4.35526	1.74229	7.20422
gene-Gja000109	78.839	534.241	63.327	1198.75	70.3576	485.822	449.765	180.428	1659.74	226.993	2147.17	161.559	180.976	1552.69	515.305	536.562	561.805	107.088
gene-Gja000110	1.50096	2.6903	0.0717093	0.242202	0.846448	0.133673	0.0299654	0.0324674	0.279234	0.382747	1.65713	1.78355	28.6737	33.3893	10.4107	9.18958	3.42789	0.413198
gene-Gja000111	0.401157	0.0979279	0.131424	0.732535	8.64304	6.24986	0.482601	0.128919	4.80821	0.465394	0.88565	1.71301	0.0505308	0	0.184696	0	0	0
gene-Gja000112	1.87686	0.383567	0.220419	0.992273	0.740108	0.160736	0.0779823	0.255254	0.137942	0.858775	3.28402	1.14087	2.74222	0.342836	1.9486	0.0927027	0.367593	0
gene-Gja000113	41.6877	35.89	436.433	26.0436	304.288	80.8045	145.836	14.3349	83.4971	108.196	175.39	9.64663	25.8725	9.75849	40.8998	20.4155	6.2832	40.2623
gene-Gja000114	7.28648	2.75008	0.646454	25.2006	1.17117	1.54049	2.05893	0.993929	2.50001	7.54427	1.73195	3.50218	0.258462	3.69156	1.15369	3.04229	0.730649	0.18022
gene-Gja000115	142.261	115.123	105.111	123.75	34.6452	156.07	12.653	335.643	29.3801	205.043	28.2427	64.4514	132.358	26.6998	48.0293	9.13552	9.00334	72.3244
gene-Gja000116	19.2027	173.997	44.3858	60.0427	166.886	58.8857	69.4716	530.889	44.8173	62.129	136.338	20.0747	372.618	306.485	183.996	52.5651	79.4139	20.7446
gene-Gja000117	8.22228	0.145969	0.366758	0.409708	0.84444	0.228243	1.01133	4.31678	1.96296	0.579234	3.17244	3.24606	0.44693	0.513906	0.176042	0.236251	0.133127	0.377136
gene-Gja000118	33.8113	16.9037	27.3755	50.1734	8.39771	6.66773	33.1591	115.05	11.4882	22.05	158.802	43.542	52.2445	11.3375	3.9346	7.33892	3.47031	16.3273
gene-Gja000119	65.0744	31.8289	2.32296	33.7158	10.4822	54.2533	53.9248	162.342	5.46419	53.4815	142.472	5.46263	101.867	108.046	48.1901	33.3994	3.77376	23.9517
gene-Gja000120	81.0099	67.0646	44.404	14.3356	23.168	29.9754	137.956	220.253	41.7496	19.7324	240.457	48.471	22.3241	53.5316	161.927	16.3484	25.1391	30.7038
gene-Gja000121	19.2562	4.48004	83.396	60.4814	18.0794	50.4035	86.0574	204.977	3.74417	86.0968	72.3852	80.9913	1.91196	8.55208	125.375	8.08716	8.64159	4.29411
gene-Gja000122	54.321	10.38	111.033	105.243	9.65871	57.8237	151.17	223.061	46.7978	12.3819	73.8922	70.1697	30.1111	24.3175	44.0396	3.73888	5.65522	8.17461
gene-Gja000123	24.6923	58.2217	665.393	43.0636	31.5876	173.464	1073	539.276	131.386	86.6501	66.8159	32.1264	145.078	348.81	148.263	176.194	100.083	55.8193
gene-Gja000124	74.4736	40.556	195.924	40.9452	55.9223	69.4826	103.053	122.875	64.9149	16.3679	28.2242	23.5159	246.554	11.4917	33.7107	4.82382	35.2595	9.92243
gene-Gja000125	1.11637	3.6174	4.20195	3.97555	1.85342	6.61354	22.2564	7.38015	3.21857	11.6996	8.23779	12.6483	7.1087	2.28073	19.2745	4.38522	1.48388	1.73137
gene-Gja000126	0.757638	0.122267	0.301435	1.77099	0.65227	0.206024	4.71955	0.233753	0.633823	0.0382175	0.132952	0.593135	0	0.0226484	0.540525	0	0	0
gene-Gja000127	46.3575	410.218	114.625	671.472	282.529	297.087	156.396	328.775	253.347	165.053	474.322	125.17	68.4418	82.9429	141.031	93.4795	231.856	96.4043
gene-Gja000128	10.2165	3.79709	21.6562	2.15084	24.4543	26.064	25.1356	13.3455	7.18312	15.1995	23.2646	4.1899	5.27775	5.13255	16.3675	16.9692	3.35565	0.559265
gene-Gja000129	19.758	72.2929	46.3775	12.7504	167.846	114.942	122.666	91.8067	73.3466	71.6706	51.4364	43.9208	12.3269	109.962	11.1484	8.28598	6.41181	3.1099
gene-Gja000130	24.5049	90.3484	119.333	63.9348	209.749	57.8878	529.212	111.719	58.6472	31.9596	72.1471	69.3667	190.065	632.396	135.175	213.949	22.4261	22.1708
gene-Gja000131	573.703	444.953	441.581	19.0719	256.567	314.373	790.42	189.819	97.4266	371.326	178.583	772.196	1554.25	411.575	489.461	608.877	170.717	193.463
gene-Gja000132	127.671	471.34	182.631	3.29366	161.021	91.5199	313.635	30.3686	75.1052	128.971	458.644	296.156	140.255	345.109	39.6043	37.9873	14.2666	58.9375
gene-Gja000133	5.65441	1.13232	2.83088	0.521611	8.60206	2.00708	1.80509	0.477519	0.641971	0.943034	6.64424	4.28892	2.41558	2.22866	4.2536	18.7946	0.274343	5.03764
gene-Gja000134	93.7633	406.414	249.52	101.997	674.694	234.653	782.037	553.889	76.389	52.2202	170.51	90.3058	440.877	405.093	704.22	334.246	127.701	361.801
gene-Gja000135	2.52107	0.924589	1.5153	0.155739	0.0875469	1.08404	2.31608	1.93487	0.521084	0.214318	0.917768	1.51458	0.116041	1.53395	0.589348	0	0.835747	0.746051
gene-Gja000136	48.479	67.0864	128.89	37.9672	11.8996	24.8304	96.6221	60.9968	90.1928	50.4764	33.4926	43.2735	145.072	50.3572	36.5688	86.8175	6.11935	14.3274
gene-Gja000137	41.9452	4.86732	15.1115	12.0461	70.5031	64.9486	68.7904	9.10104	7.78645	24.9252	14.4872	41.2127	21.735	15.6535	155.778	36.0214	61.5803	160.489
gene-Gja000138	4.65525	4.19267	4.54056	2.5515	48.0978	5.16042	10.0307	10.0667	2.53394	2.8568	3.63457	1.99462	4.98405	5.5117	1.28796	0.160203	0.164205	0.815935
gene-Gja000139	29.9071	132.771	240.74	117.594	514.549	614.951	276.357	489.989	464.075	272.795	512.368	84.9402	133.776	292.191	284.155	131.497	20.4088	517.919
gene-Gja000141	111.482	23.3558	16.8231	16.5969	48.7847	66.7395	175.898	111.323	45.6522	10.2536	24.2077	24.8644	13.1557	162.043	19.4472	18.6564	14.0507	4.10979
gene-Gja000142	212.106	18.4538	158.115	71.7314	24.1043	220.797	662.15	74.5027	980.458	1877.42	49.826	374.989	108.262	1003.42	303.146	187.358	126.637	96.5883
gene-Gja000143	3.0974	10.0298	1.84605	0.856071	1.07334	3.74522	32.5723	41.6591	12.0125	8.42156	41.4581	1.33782	1.8243	23.7703	5.97311	15.2761	1.29671	1.38703
gene-Gja000144	0.634309	7.72987	0.433589	0.389574	0.649732	0.0837883	1.39265	0.202674	0.286832	0.139166	0.104146	0	0.276243	0.0747224	0.140286	0.102543	0	0.388306
gene-Gja000145	0	0.561454	0.263698	0	0.0761312	0.0776257	0	0.0627408	0	0.262851	0	0.512373	0.447486	0	0	0	0	0
gene-Gja000146	0	0	0	0	0	0	0	0	0	0	0	0	0	0.0836263	0	0	0	0
gene-Gja000147	12.417	17.1661	2.97052	0.618479	11.9165	10.5126	22.9235	5.90152	25.4529	2.30716	3.97339	7.86369	3.04245	2.19789	1.9528	4.61486	0.454721	1.17805
gene-Gja000148	81.9652	115.531	190.328	16.9953	525.189	535.372	103.801	105.301	229.33	327.946	351.81	134.684	172.121	138.317	51.5287	1630.94	69.6786	637.074
gene-Gja000149	29.88	34.1458	42.7291	21.1185	34.6543	42.6094	26.849	10.4564	75.3173	69.3913	24.7191	116.492	22.9934	67.4768	40.4046	23.3205	26.3442	2.41353
gene-Gja000150	44.3172	46.8916	443.395	190.608	49.8698	22.3969	480.55	29.3784	344.781	169.818	72.4199	101.469	226.533	58.4166	432.685	27.5731	63.5	23.8142
gene-Gja000151	93.7987	103.501	231.762	60.7672	930.196	84.1882	205.792	32.614	56.5744	39.4785	325.359	119.428	6.97288	20.5975	82.6483	11.7159	4.53724	159.079
gene-Gja000152	6.31194	11.059	64.6328	18.2068	5.82434	24.0642	45.5681	33.8872	33.8449	7.85273	0.895753	5.78068	6.99471	2.59439	24.4239	0.537103	4.5247	87.1596
gene-Gja000153	24.8224	37.3938	11.2959	8.74888	6.75993	6.99028	11.9333	68.7513	7.13139	9.77627	49.7092	5.20588	22.1643	53.3822	13.5088	6.67157	10.6007	8.94697
gene-Gja000154	506.113	175.654	360.223	88.6814	427.551	59.8196	210.671	70.9553	244.035	45.9442	45.5625	217.575	60.7253	74.0163	41.2198	148.412	18.7979	77.7367
gene-Gja000155	6.24904	6.81629	48.2796	73.0429	5.23413	32.4797	48.8613	115.534	19.8372	57.7347	13.3471	39.4081	19.523	114.061	129.156	108.883	6.63824	4.66805
gene-Gja000156	0.129868	0.22112	0.164764	0	0.0237526	0.0196224	0.0527324	0.17428	2.27915	0.0350737	0.235168	0.384852	0.827712	0.0450782	1.32421	0.0232262	0	0
gene-Gja000157	2.52644	1.02759	0.951921	0.735218	0.234534	0.184272	0.36073	0	0.260274	0.0285945	0	0.0191477	1.13854	3.17056	0.0582051	0	0	1.56961
gene-Gja000158	378.657	1416.53	302.458	479.266	155.551	260.264	2261.52	2490.23	1713.78	3998.49	799.754	550.409	868.299	403.654	391.106	1183.85	1519.36	991.926
gene-Gja000159	59.5773	152.587	444.558	71.0367	655.069	194.513	880.431	1599.27	745.242	1457.09	707.86	632.843	549.975	889.727	1067.13	49.1672	123.121	51.3772
gene-Gja000160	0.145518	0	0	0.0238022	0	0.411416	0.0545744	0.034369	0	0	0.0486916	0.0602475	0.189712	0.234105	0.0587704	0.583773	0.026622	0
gene-Gja000161	0	0	0	0.250441	0	0.203168	0.231951	0	0	0.0378542	0	0.0803441	0.642463	0.182302	0	0	0.631163	0.0841499
gene-Gja000162	74.2141	4.73748	8.52397	13.1629	3.36488	5.91536	13.2796	130.573	8.55062	66.0915	46.4025	24.3763	56.6725	9.5757	38.0501	9.61895	6.18844	25.1587
gene-Gja000163	228.908	942.013	783.355	851.557	112.957	360.854	1005.84	2170.83	213.536	1611.54	2554.08	845.261	65.9388	1614.9	388.305	622.172	1944.47	905.8
gene-Gja000164	11.4827	52.4331	123.651	132.337	237.453	117.494	41.38	85.0293	73.9373	208.853	30.4245	75.189	38.2335	103.246	21.4819	10.5932	30.6075	8.60225
gene-Gja000165	239.832	34.0523	226.187	105.035	475.805	878.195	100.638	93.3567	117.622	217.085	676.173	465.569	22.3486	117.978	159.72	46.6217	12.5717	7.40197
gene-Gja000166	10.1873	12.9013	3.04201	3.43644	1.93896	24.8002	2.072	14.6462	2.48071	2.40176	3.62182	27.2828	1.07871	26.6843	38.7706	1.10968	2.65365	0.971741
gene-Gja000167	2.51276	2.74754	0.358171	1.50539	0.348442	0.924464	4.00447	3.32819	1.69883	1.20573	2.45774	11.0993	2.9261	0.635881	4.52701	0.700192	0.576355	0.236981
gene-Gja000168	0	0	0.962498	0	0	0.0527457	0.596992	0.189475	0.333017	0.738238	0.402424	0.0366565	0.0641546	0.295802	0	0.0254002	0	0.277485
gene-Gja000169	0.116873	0	0.732335	2.53325	2.20846	0.165383	0.263213	0.0933535	0.0727948	1.42527	0.596592	0.0420563	0.00697102	0.126922	1.31426	0.161005	0.138812	0.0645126
gene-Gja000170	50.4298	54.2529	29.0252	25.5864	17.1721	32.9614	28.0893	52.5589	39.755	9.42319	5.28445	24.6776	40.546	13.3844	16.1045	49.0666	19.4132	49.772
gene-Gja000171	0.0546529	0	0.346499	0.376831	0.32414	1.55578	1.90651	0.256383	0.634512	0.676138	2.73522	12.537	0.575509	0.764758	2.8689	6.59305	6.7324	7.1673
gene-Gja000172	9.21087	27.9272	44.2664	37.2075	4.37844	49.8782	50.826	5.18791	9.57253	63.7356	22.5463	18.4708	66.6047	7.30832	72.7237	4.76334	9.46303	17.8438
gene-Gja000173	281.783	248.574	454.388	174.197	121.244	103.946	140.513	657.098	36.2625	377.685	120.609	22.5439	43.8338	7.19254	12.3137	8.12253	63.3913	18.9419
gene-Gja000174	0.46002	2.58878	6.86893	0.587198	0.920482	3.95237	18.434	13.6429	5.20501	10.4369	3.89839	2.88652	6.44953	1.13149	2.31348	0.242434	1.50165	0.225337
gene-Gja000176	0	0	0	0	0	0	0.174798	0	0	0.140531	0	0	0.245415	0	0	0	0	0
gene-Gja000177	167.642	103.574	96.6145	101.282	129.424	80.5479	135.757	111.779	128.119	41.4828	36.4643	9.2238	14.3249	108.287	79.4992	63.3951	3.89257	25.9789
gene-Gja000178	88.5735	59.7695	15.818	42.9629	63.1677	145.51	18.2144	25.5141	61.4978	101.264	131.667	6.00549	57.6386	4.86004	35.0398	2.3028	0.931453	2.47424
gene-Gja000179	13.5383	10.0447	69.1036	30.1124	23.903	62.2812	99.0395	14.7684	29.8892	116.758	203.601	13.8957	5.6668	8.59604	20.441	27.0095	8.25979	6.92378
gene-Gja000180	0	0	2.73552	0.164979	0.341411	0	0.936705	0.084224	0.19703	0.135911	0	0.108891	0.261467	0.0857637	0	0.449552	0	0.0857546
gene-Gja000181	36.4505	39.514	134.023	28.5025	39.0489	33.6157	57.0898	10.9619	107.4	20.3379	15.3285	121.507	57.7043	54.6334	19.1294	200.653	41.5762	159.133
gene-Gja000182	127.464	118.033	232.519	34.9102	13.5175	63.7779	38.8052	24.5579	9.22922	569.975	115.23	89.3152	81.2455	552.594	225.991	34.9172	41.0459	8.68493
gene-Gja000183	7.53329	43.0157	7.20008	5.20415	4.1866	11.0464	15.8665	7.65875	16.0796	8.07101	2.79248	8.39076	3.87474	5.6468	1.44593	0.140538	0	0.407967
gene-Gja000184	7.7948	60.4164	25.4157	16.3698	6.84645	23.6997	17.6383	10.3829	21.745	24.8758	17.7314	53.1244	5.23399	18.2146	8.92791	7.83926	2.97798	48.0218
gene-Gja000185	21.8108	41.6516	6.42093	15.2816	21.4216	15.0164	8.83239	10.0494	6.70458	10.746	32.7255	8.13841	5.23717	15.4487	7.50566	7.15037	0.504667	1.50371
gene-Gja000186	132.56	217.244	129.607	144.293	107.898	377.232	110.572	127.417	267.25	118.484	60.521	174.476	150.954	17.566	137.989	119.334	17.002	15.6633
gene-Gja000187	0.675855	0.71325	3.7559	14.5462	4.61606	5.69653	8.49519	1.04258	1.92451	0.469751	0.787934	4.10761	0.140539	0	2.91046	1.87738	0.0595495	0
gene-Gja000188	10.9978	33.5853	8.71346	64.88	1.96856	36.5096	9.37618	2.92508	18.0433	18.9665	7.5173	33.2094	7.55786	5.89422	75.133	1.28101	1.67414	3.2403
gene-Gja000189	228.819	510.661	222.998	348.353	591.569	96.9227	699.259	1583.65	162.603	123.045	613.712	74.6921	46.0272	181.114	324.513	289.255	81.8806	28.1741
gene-Gja000190	3.95809	1.20162	2.79435	0.503682	4.48174	1.14085	2.04986	0.964025	2.0837	0.530581	2.26316	0.433673	0.884034	2.26851	1.7623	7.00081	0.668563	0.424444
gene-Gja000191	13.308	10.2881	6.06082	41.277	12.9609	58.119	153.149	18.4977	68.8684	17.1394	45.9735	3.48118	26.1864	22.25	42.9897	10.79	2.20815	11.2335
gene-Gja000192	0.395809	0.847221	0.260806	0.0838079	0.44121	2.46468	5.8561	3.34991	3.4702	3.67217	19.3346	4.10761	3.87003	0.313965	22.7311	11.4505	0.68698	0
gene-Gja000193	1.27406	6.85669	0.785712	2.93911	1.82017	8.11561	0.375918	1.06226	0.675796	2.94804	10.1617	11.9186	1.71942	4.57824	3.44758	0.0418071	0.179478	0
gene-Gja000194	73.3467	48.3894	169.853	27.98	85.6064	197.356	19.4478	93.8693	10.3136	34.3602	20.5728	23.7123	4.99382	12.5508	3.26353	60.7074	2.22639	3.67473
gene-Gja000195	0.19466	0	0	0.259577	0.165328	0.149505	0.0388241	0.0474683	0	0	0.0242252	0	0.0666093	0.19666	0.134092	0	0	0.0711205
gene-Gja000196	1417.33	5911.16	1336.31	1055.02	1384.91	3927.52	2628.32	449.436	762.943	525.057	5095.34	873.62	1606.73	2183.64	176.998	1098.46	104.749	1554.56
gene-Gja000197	7.90542	5.17798	2.70165	7.43693	11.5743	2.97225	26.0038	5.74641	38.4256	11.5522	5.30867	9.19069	5.7919	0.347363	3.44845	0.546708	0.914856	0.602419
gene-Gja000198	0	0	0	0	0	0	0	0	0	0	0	0.163492	0	0	0	0	0	0
gene-Gja000199	378.206	257.233	280.473	321.703	111.205	132.035	465.363	133.818	103.332	165.567	452.575	294.967	59.9301	54.977	53.9935	64.3692	144.142	134.582
gene-Gja000200	0	0	0	0	0.175858	0	0	0.0260163	0	0	0	0	0	0.0373612	0	0	0.00732314	0
gene-Gja000201	64.0474	1324.58	1212.11	188.355	242.092	81.2538	41.537	54.6126	55.0762	60.1571	695.187	239.39	264.543	60.8873	79.3675	86.3487	508.736	246.164
gene-Gja000202	2100.29	3276.19	1859.67	2371.78	1329.3	401.879	1107.64	300.095	676.871	1631.09	178.598	922.237	274.354	1108	207.692	122.648	223.783	301.233
gene-Gja000203	521.319	321.986	866.757	921.503	1277.01	1042.61	273.88	5018.7	703.095	698.621	561.342	1636.64	430.72	945.446	684.384	3336.95	76.8161	135.055
gene-Gja000204	0	0	0.0478062	0.147157	1.47027	0.0959813	0.126699	0.112607	0.337058	0.25979	0.189611	0.123057	0.250869	0.719329	0.786297	0.436408	5.38501	0.239401
gene-Gja000205	0.0402517	0.159622	0.0382957	0.297571	0.324397	0.0594659	0.674222	0.117667	0.184325	0.413484	0.0484399	1.88924	0.0267445	0.500588	0.230501	0.269546	0	0.307598
gene-Gja000206	63.9487	89.7695	82.1365	71.1012	12.0803	34.6775	68.506	48.4279	33.1932	22.0136	21.8152	23.8541	11.6953	20.1476	29.0854	12.8105	55.1817	11.972
gene-Gja000207	3884.51	5309.73	1140.06	1478.94	477.83	1140.2	192.748	802.67	6209.19	497.734	483.721	464.319	195.427	73.9227	288.578	124.652	353.949	175.194
gene-Gja000208	74.5629	127.152	48.9898	42.6267	186.778	27.1032	19.6699	53.3127	141.118	24.7592	55.4457	8.78269	40.9826	28.1374	56.5184	60.9788	102.252	40.0421
gene-Gja000209	0.0652073	0.0632391	0	0.0806418	0.0440003	0.109226	1.78096	0.188113	0	0.0309459	0	0	1.31874	0.0557509	0	0	0	0
gene-Gja000210	124.062	129.255	106.605	283.77	3843.42	158.984	649.217	2078.28	612.49	163.659	1214.1	458.994	413.972	1389.24	530.296	130.078	121.065	151.725
gene-Gja000211	35.5112	50.8711	62.6331	19.1121	55.7854	73.3748	24.6218	8.79913	62.6172	40.3558	25.4344	6.41388	22.6565	22.1685	23.2771	1.56429	2.86099	3.07153
gene-Gja000212	2.40004	4.09702	37.577	9.70994	4.07347	1.3682	17.5672	2.28118	4.64227	2.8833	6.35024	3.48524	3.13689	3.68258	1.57335	0.333621	2.38953	3.02312
gene-Gja000213	1.80173	0.274086	0.919909	4.14038	1.50645	8.65642	4.61147	1.05877	2.04286	3.23766	2.41065	3.16175	1.01321	1.79299	0.981267	4.37438	3.33399	1.88443
gene-Gja000214	0.145637	0.238255	0	0.390562	2.56894	0.478116	0.202992	1.62139	1.10716	0.291344	0.0951587	0.613751	0.129003	0	0.184514	0.204411	0.848622	0
gene-Gja000215	128.99	164.429	389.03	456.609	629.414	379.566	287.972	633.443	199.534	426.655	86.1186	538.513	238.936	217.727	40.2907	72.35	124.028	97.3816
gene-Gja000216	110.493	38.2384	85.0085	80.6492	235.658	208.311	571.104	86.5012	281.003	28.3803	30.0012	333.828	91.0965	158.689	121.334	19.0286	63.4208	16.0803
gene-Gja000217	244.43	151.396	168.551	774.575	577.729	886.515	284.278	209.574	1574.71	110.344	223.841	443.185	131.015	140.728	183.223	80.8445	75.876	13.9003
gene-Gja000218	55.0669	30.2123	44.6144	18.3891	73.7124	16.748	54.3735	35.5283	69.1928	131.319	17.4323	80.2041	23.3009	87.4376	91.747	11.5043	14.9738	7.43756
gene-Gja000219	39.2034	148.228	16.1121	359.902	378.637	27.3646	236.545	118.945	54.329	46.3965	332.451	157.98	562.155	90.8916	98.8568	33.8248	181.018	36.5192
gene-Gja000220	44.5507	35.0695	45.4751	10.1424	11.8514	78.4846	45.2972	22.0239	11.4308	22.371	13.2559	191.829	305.917	71.8435	24.3581	10.4286	11.4451	27.5488
gene-Gja000221	20.9395	111.473	80.8013	35.956	128.565	88.9728	16.0562	35.0686	40.8289	13.3026	33.1513	82.1068	265.1	8.13062	15.2445	36.5243	15.7089	60.6499
gene-Gja000222	13.0818	7.06526	36.0937	44.0099	2.69277	57.49	8.36932	12.5728	7.78222	70.2622	20.3607	133.333	24.0824	31.0883	11.0688	141.537	7.36977	154.115
gene-Gja000223	5.81886	1.28109	1.6633	4.03209	0.652969	27.5332	6.98714	127.203	102.944	12.9285	25.8823	29.2335	73.4021	36.0347	20.3666	24.5767	4.59113	4.03935
gene-Gja000224	6.08855	2.95727	13.4023	11.7487	12.7174	6.60902	37.5411	12.8869	12.1628	4.41662	66.7174	23.4256	5.28607	17.3798	8.67891	25.8995	1.90761	3.14885
gene-Gja000225	86.1754	117.422	55.3569	98.5002	155.505	385.422	120.714	123.674	46.8909	38.9613	36.0049	92.6525	44.0824	25.1775	44.2734	26.525	20.2673	140.377
gene-Gja000226	125.013	689.436	298.806	871.753	50.7891	665.976	237.704	60.3185	101.402	142.603	680.552	204.189	50.1528	24.1698	82.5075	46.2679	13.5634	4.99329
gene-Gja000227	140.604	53.7959	196.023	61.1226	397.84	137.883	85.9421	23.4527	40.7789	180.67	114.087	449.129	19.9126	13.6323	16.4488	8.22396	7.97374	63.3251
gene-Gja000228	42.252	89.7407	43.9017	25.3488	7.84553	122.795	127.627	48.284	33.6653	32.6579	10.1072	19.0741	20.2412	9.49544	64.5799	8.02099	3.48766	0.393122
gene-Gja000229	41.064	5.81565	8.83866	42.1735	21.0711	46.404	16.4248	64.8892	109.025	71.9828	27.9929	42.3476	195.434	45.7977	39.1276	65.9039	17.6316	125.177
gene-Gja000230	5.33894	2.4555	1.4385	1.5358	9.39894	0.200076	2.83603	1.8938	2.40032	11.2498	15.5282	2.79674	18.3476	9.06964	6.6744	26.8741	3.00369	5.0698
gene-Gja000231	0	0.383314	0	0	0.457482	0.200148	0	0.0235893	0.421643	0.11269	0.0838134	0	0	0.250879	0.209059	0.319027	0.0911838	0
gene-Gja000232	7.85375	56.4472	14.3034	28.9829	46.8441	42.0362	25.8002	37.3492	45.4254	212.875	17.3423	29.4787	69.3709	140.742	31.2199	38.371	268.747	17.4586
gene-Gja000233	6.474	14.136	0.126091	0	10.0189	0	0	4.02587	1.35364	0.33371	0.502132	0.7207	0.0637003	0.114392	5.63503	0.400406	0.155547	0.9433
gene-Gja000234	1.10767	0.189069	2.7658	4.19304	1.26088	1.59687	1.68779	1.09444	0.247748	0.0379969	0.353097	1.7489	0.265585	0.097261	0.183161	0.297314	0.253257	0
gene-Gja000235	0	0.134235	0	0	0	0.0552649	0	0.0549566	0	0	0	0.198224	0	0	0	0	0.0827755	0
gene-Gja000236	0.474212	0.104968	0	0.390202	1.02851	0.0373763	0.723858	2.75823	0.0203474	0.194757	0.0717789	0.10278	0	0.819916	0.386946	0	0.11492	0
gene-Gja000237	121.384	26.0439	27.4504	38.4219	34.3997	45.8532	207.97	82.5637	86.7444	31.005	97.7698	50.0085	9.85863	34.5297	126.826	5.21133	31.0915	17.7117
gene-Gja000238	82.3928	73.6771	11.9652	64.3321	168.808	16.2537	269.811	151.15	199.779	39.6035	66.9662	130.696	31.0099	513.163	108.815	30.8869	26.6707	19.2883
gene-Gja000239	12.9557	37.943	33.023	20.8597	115.457	21.5116	223.773	138.658	33.3952	83.5829	51.0713	86.4033	27.1518	85.808	13.9922	76.9033	178.715	40.9798
gene-Gja000240	0	0.568874	0	0.224005	1.00109	0	0	0	0.291795	0.0845172	0.0690329	0.098601	0.206295	0.141582	0	0.0921305	0.781828	0.182087
gene-Gja000241	60.0227	16.9354	18.027	22.0134	43.6858	20.85	141.676	20.2596	26.3436	9.7066	12.0059	83.2183	43.9947	11.5305	8.96719	5.47484	10.515	3.78765
gene-Gja000242	5.46593	0.314827	2.47453	2.48728	6.45305	3.33247	1.75398	25.5744	31.3263	52.9234	15.6677	28.6929	10.5559	4.02209	4.80413	0.349598	3.90429	8.50857
gene-Gja000243	6.65281	3.21604	2.66388	20.0986	22.0053	14.3136	3.71866	6.40652	54.5125	4.27375	18.1069	1.85654	6.81527	7.23684	27.1807	1.92244	29.263	33.1989
gene-Gja000244	276.371	185.16	153.393	427.619	455.855	1556.15	215.475	1293.12	946.559	132.601	528.38	180.646	554.16	2479.86	521.993	268.113	289.499	2863.92
gene-Gja000245	50.2141	79.0369	37.1768	18.3689	149.361	276.069	41.8494	141.945	155.785	76.3039	72.9229	14.2713	1.71932	18.3455	41.4771	6.1122	1.28587	2.78009
gene-Gja000246	0	0.114684	0	0	0.0251667	0.0424465	0	0	0	0	0	0	0	0.0484331	0	0	0	0
gene-Gja000247	0	1.75395	0.529977	0.672605	0	2.44786	0.260689	0.0850012	0	1.12293	2.56271	0.856504	4.93599	0.227814	0.654259	0.522467	0	1.17198
gene-Gja000248	1.22837	2.6903	1.30338	1.42757	0.890566	1.71616	0.281545	0.825662	1.24465	4.70648	1.76956	1.9519	6.98507	2.308	1.90077	1.07893	0.920846	0.538868
gene-Gja000249	0.540633	0.349326	0.63812	0.270308	1.56861	1.81771	0.0736312	0.702364	0.0743838	0.118027	0.309287	0.74389	0.0333211	0	2.82689	0	0.0489629	0
gene-Gja000250	1.24555	1.97655	2.59722	0.190823	0.968194	0.129297	26.1263	2.86968	1.06745	2.88922	10.2002	0.636105	30.4985	0.241024	0.135711	0.467873	0	0
gene-Gja000251	3.43564	8.52333	5.63127	11.3364	17.3459	0.653868	3.28528	1.94538	38.1026	2.8408	10.0529	11.7659	17.467	14.4668	19.9951	6.03262	2.36936	68.9524
gene-Gja000252	0.0826843	1.31387	0.537453	0.751076	0.070997	1.30493	0.0795151	0.528309	1.87861	0.00533581	0.342224	0.102353	2.10808	0.211204	0.292628	0.162406	0.469703	0.0657743
gene-Gja000253	0	0.108334	0	0	0.420078	0.0497057	0.137797	0	0	0	0	0	0	0	0	0	0	0
gene-Gja000254	14.0413	16.1168	14.4375	22.1559	30.7397	7.88027	92.5688	43.7235	24.2307	39.4813	165.102	8.22176	30.2126	101.189	530.71	294.999	7.73624	66.8189
gene-Gja000255	35.5188	2.76187	68.3544	9.02532	55.1371	11.2595	31.5871	13.3896	69.2091	9.16333	189.248	88.2701	6.26053	58.075	315.652	46.3845	25.9911	51.7313
gene-Gja000256	0.112339	2.33375	0	0.1893	0.190292	0.71898	3.51126	7.24105	8.58049	8.39283	12.9391	3.87057	8.7677	1.81314	52.2813	10.7155	5.34249	13.8244
gene-Gja000257	612.554	542.327	336.713	1550.49	79.6726	1700.91	344.64	69.9601	1007.01	106.691	32.5018	1124.16	362.277	370.146	342.312	728.608	85.4226	63.9931
gene-Gja000258	390.982	890.508	95.6917	707.395	3539.1	800.893	252.803	154.745	98.8276	3283.38	74.5372	1701.64	1143.7	1719.62	3811.91	374.687	1329.43	570.615
gene-Gja000259	41.1791	77.8523	221.311	236.951	618.514	193.281	82.7908	119.854	111.244	189.956	165.887	250.005	176.282	115.663	342.185	312.39	94.6132	488.682
gene-Gja000260	13.5124	88.8217	24.5972	44.474	95.6534	22.157	26.4344	12.4124	9.08866	44.6134	5.61518	18.3863	186.04	8.91486	34.4412	27.6515	9.17476	44.266
gene-Gja000261	0	0	0	0.0461338	0	0	0	0	0	0.0492243	0.0541799	0.0192462	0	0	0	0	0	0
gene-Gja000262	91.4996	46.3615	17.0044	321.005	19.9516	50.7353	55.7016	74.0893	146.053	24.5617	56.8264	96.9136	70.2915	44.0043	93.417	6.76052	2.83652	4.51977
gene-Gja000263	0.0381074	0	0.0115438	0.140165	0.630117	0.0347313	0.128423	0.028501	0	0	0	2.1254	0	0	0	0.149776	0.0557934	0
gene-Gja000264	183.102	581.385	135.866	69.1516	44.764	110.69	22.8439	263.816	148.529	262.12	120.571	490.036	43.9233	28.0555	154.445	63.7032	43.5017	34.2886
gene-Gja000265	161.549	84.3243	18.5065	53.3474	18.8913	18.4453	30.8495	99.4375	76.341	144.178	87.2844	27.5569	65.7386	255.861	55.2755	106.862	72.1908	56.5942
gene-Gja000266	68.762	229.735	441.904	25.4853	165.258	309.642	106.865	105.006	54.251	28.3128	96.2009	77.5656	23.8722	126.478	56.4851	26.1845	7.98629	5.57883
gene-Gja000267	1.24555	1.09436	2.82236	3.34293	1.60157	2.9931	0.302813	0.876485	1.49977	0.710391	0.89377	0.0830174	0	0.490302	0.228547	0.178317	0	0
gene-Gja000268	0	0	0	0	0	0	0	0.0680678	0.0113162	0	0	0.0433591	0	0	0	0	0	0
gene-Gja000269	34.3634	38.7403	113.352	8.72984	35.6943	12.9202	24.0375	13.5734	15.3394	20.2071	12.0271	10.8005	3.00304	4.73959	8.68688	1.12275	0.408025	0.0819855
gene-Gja000270	399.663	344.54	187.958	34.8152	63.5543	239.738	66.8225	164.664	207.284	41.4146	172.155	218.817	117.395	187.425	166.533	36.4731	42.3835	50.0845
gene-Gja000271	15.729	11.0388	39.8696	109.385	9.1413	5.70034	5.83447	9.7729	2.44144	20.5721	20.42	7.8861	4.80918	3.95022	41.1723	12.1193	9.74551	0.562189
gene-Gja000272	0.195644	0.195757	0.0335755	0.436689	0.630117	0.155778	0.656633	0.432754	0.266141	0.0371778	0.0736592	0.120306	0.138023	0	0	0	0	0
gene-Gja000273	0	0	0	0	0	0	0	0.0405196	0	0	0	0	0.0967842	0.0285879	0	0	0.0926478	0.0567586
gene-Gja000274	4.20521	28.3305	16.6743	4.90063	4.0161	5.21337	5.92364	35.3701	19.6803	15.5072	15.3706	11.7726	46.3926	5.71364	10.8083	5.08129	6.1213	2.13329
gene-Gja000275	1247.34	766.197	720.738	390.48	154.62	142.325	102.972	184.117	57.0166	78.7683	195.626	60.3646	16.0966	97.6612	61.2694	28.9227	20.1972	14.5903
gene-Gja000276	0	0	0	0	0.0760734	0	0	0	0	0	0	0	0	0	0	0	0	0
gene-Gja000277	394.626	226.708	1214.75	426.957	297.474	214.799	549.407	235.157	134.047	208.327	679.972	383.941	180.414	882.773	967.47	27.3628	29.7746	226.877
gene-Gja000278	139.111	211.871	82.8123	28.9738	37.3218	23.968	104.336	76.326	43.4404	46.9929	241.194	39.919	76.4778	229.964	191.925	41.7208	3.62627	9.71105
gene-Gja000279	0	0	0.0127464	0	0.0113928	0	0	0.0748982	0.691219	0	0	0	0.0548444	0.0988731	0	0	0	0.03389
gene-Gja000280	6.84378	3.73691	37.2749	20.4598	73.5577	7.04737	43.3341	20.5818	32.2864	4.04245	61.3563	44.3345	52.2914	254.225	51.5763	179.49	26.1338	23.8259
gene-Gja000281	0	0.0107702	0	0	0	0	0.196648	0	0.0618548	0	0	1.42827	0	0.326371	0.0483724	0.532349	0	0
gene-Gja000282	0.274359	0.408653	0.0523729	0	0	0.19748	0	0	0	0.110149	0	0.188274	0	0	0	0	0	0
gene-Gja000284	5.93713	0	0.0565252	0.267617	0.0538359	0	0.188782	0.0552465	0.0633415	0.0853221	0.185607	0	0	0.0465235	0.116686	0	0	0
gene-Gja000285	381.035	359.553	65.9998	99.6456	202.227	172.222	371.209	163.618	676.584	85.1846	39.5747	162.024	62.6316	24.4499	97.062	56.2825	13.5339	57.391
gene-Gja000286	169.002	39.0801	40.676	45.4164	13.4947	55.064	29.5968	17.1115	10.3941	50.0623	5.03971	16.2572	21.9002	50.682	27.0687	32.438	53.3397	112.141
gene-Gja000287	109.031	12.7717	9.91876	11.4548	10.107	55.851	2.93109	9.71751	30.1889	3.91578	1.2763	2.55263	2.48285	0.806407	3.93563	3.04	0.733035	0.814952
gene-Gja000288	34.0336	30.3408	43.6723	37.9935	72.3445	31.665	136.498	58.8052	49.6593	7.10448	18.2266	17.6259	24.2009	48.4045	7.23322	80.6071	311.122	3315.17
gene-Gja000289	63.4371	358.152	204.495	865.624	75.8213	104.322	760.503	861.237	133.856	207.048	63.8767	57.3955	185.554	19.5196	275.008	62.1506	38.1835	296.117
gene-Gja000290	0.0346592	0.064374	0	0.640015	0.0744028	0	0.30724	0.0570822	0.0315654	0.181828	0.180252	1.11583	0	0	0.014188	0	0	0
gene-Gja000291	0	0	0.117617	0.114548	0.402364	0.0947571	0.0238562	0	0.0367926	1.24182	0	0.357067	0.343301	0.872977	0.0841716	0.0860735	0.0599324	0
gene-Gja000292	0.516871	3.77954	3.56033	0.978136	2.19975	1.98295	1.02444	3.6886	0.499245	3.69993	3.16495	7.39954	2.3964	1.44747	0.102458	1.21702	0.483283	0.298963
gene-Gja000293	1233.85	2082.54	389.472	519.023	543.571	877.154	295.974	168.391	462.946	677.346	418.245	397.188	184.325	141.384	1718.78	106.543	7.05801	43.636
gene-Gja000294	70.8625	12.0341	33.8164	46.7922	23.174	36.8555	14.0332	95.3051	101.519	48.2257	9.30334	19.2744	9.68331	49.9597	19.4584	6.14159	0.760444	4.7688
gene-Gja000295	89.3003	159.885	324.648	32.2922	74.7821	100.381	37.9919	126.764	21.9878	24.3123	339.307	121.079	29.5453	6.70023	66.9473	26.1997	7.13958	8.64378
gene-Gja000296	139.198	1943.79	245.08	137.612	458.665	519.493	152.363	21.3587	55.4906	46.5008	104.82	29.7531	114.541	158.207	431.815	425.542	48.032	25.0064
gene-Gja000297	18.9147	44.3209	34.8526	29.4327	124.809	165.179	101.187	20.4314	23.0118	75.1887	99.414	14.971	100.519	61.4192	35.5029	79.0849	15.0671	37.0942
gene-Gja000298	0	0	0	0	0	0.269291	0	0	0	0	0	0	0.103069	0	0	0	0	0
gene-Gja000299	354.477	127.303	189.694	225.627	427.51	267.421	591.555	62.4	100.932	259.221	17.7533	323.563	97.0503	55.0438	260.792	251.941	8.10307	19.0348
gene-Gja000300	40.378	71.0007	35.6379	78.0766	17.7046	320.172	320.6	242.281	26.6725	122.125	40.6458	56.0427	8.34942	109.984	262.194	58.9418	27.2202	21.6376
gene-Gja000301	22.3311	5.81837	18.6881	25.1458	13.1118	19.0112	28.1862	4.87568	15.4439	7.63646	3.03532	20.188	1.24904	11.3128	8.10573	6.61476	8.07889	6.20934
gene-Gja000302	5.27718	3.65635	4.35398	1.30729	0.538649	1.03625	83.0641	15.4644	7.05251	149.705	666.087	19.9865	589.932	130.135	1354.7	278.052	327.395	115.924
gene-Gja000303	15.5622	60.2136	6.83128	16.0921	37.521	58.0831	64.5122	25.8079	22.9896	172.536	70.6144	23.8112	61.2775	36.7787	29.643	34.4541	18.1209	39.5699
gene-Gja000304	1351.3	605.918	1075.01	895.813	460.537	233.473	410.749	270.665	410.908	357.863	1752.58	1429.99	1437.07	152.206	2308.67	520.402	765.201	299.644
gene-Gja000305	49.1976	36.0966	23.7936	246.524	56.9326	34.1628	57.5824	72.0664	48.764	274.678	271.139	536.463	141.122	41.1331	250.131	135.38	26.9663	105.753
gene-Gja000306	20.2553	22.9937	12.4305	6.52411	44.502	17.1169	22.4239	12.0392	65.3699	38.8487	34.1046	33.6997	35.8399	3.93188	11.7943	14.9251	14.2773	16.8016
gene-Gja000307	234.97	72.8547	213.666	161.877	61.6202	94.1462	59.7336	57.7363	47.1245	58.9135	1011.26	145.88	277.934	215.236	130.685	102.501	7.13664	130.05
gene-Gja000308	17.6328	204.939	94.5285	94.5177	9.03063	19.4415	36.9415	10.9215	7.79002	6.45265	6.66974	4.90757	11.4027	6.1852	10.7662	23.0718	9.52057	34.7842
gene-Gja000309	406.497	359.545	75.0665	551.598	84.2391	64.5599	68.9722	78.2822	157.356	680.279	131.513	375.701	239.926	155.888	1414.34	3941.52	654.943	135.575
gene-Gja000310	0.151974	0	0.15953	0	0.053434	0	0	0	0	2.02296	0.0439537	0	0.492398	0.210541	0.353362	1.66846	0	0.222272
gene-Gja000311	7.70262	3.81102	10.92	7.44178	3.68875	0.557204	3.3418	1.121	4.88162	1.56833	0.915039	7.44464	3.32828	0.754934	8.01273	1.4816	0.0742545	0.0721913
gene-Gja000312	86.3445	762.596	197.026	3058.57	932.483	769.326	218.591	409.336	630.544	367.088	443.155	476.683	159.462	319.308	460.501	218.286	124.832	510.653
gene-Gja000313	1701.12	638.271	2067.19	523.602	478.819	300.53	582.779	1016.14	2444.55	87.1321	204.752	454.237	116.745	64.833	151.938	963.579	27.6114	150.712
gene-Gja000314	3.10759	2.71693	0.463482	4.91719	3.12035	8.37848	13.056	2.7313	12.7947	14.3003	0.824059	10.0208	17.876	6.45056	3.74238	9.22933	3.67721	5.96953
gene-Gja000315	0	0	0	0	0.019439	0	0	0	0	0	0	0	0	0	0	0	0	0
gene-Gja000316	0	0	0.0468622	0	0	0	0	0	0	0.218508	0.0921192	0	0	0	0	0	0	0
gene-Gja000317	0	0	0	0	0	0	0.0436996	0	0	0	0	0	0	0	0	0	0	0
gene-Gja000318	84.021	8.95259	14.5394	6.50967	141.665	45.2503	95.0203	8.60592	7.74534	10.1121	42.3988	7.61658	35.2531	18.9533	61.8327	24.4117	13.5266	4.74834
gene-Gja000319	0.798717	0.394504	0.893551	0.0840019	0.332301	0.162469	0.234609	4.04934	0.452974	1.02022	0.0569507	0.456218	0.486906	0.0264538	0	0.154505	0.158203	0.0742613
gene-Gja000320	1.30282	0.741394	5.50707	4.77228	2.56894	1.77377	0.370161	7.01477	2.38105	0.826969	0.532228	0.793717	2.40923	0.319097	0.250172	0.772523	0.776816	0.815754
gene-Gja000322	138.448	28.9588	417.344	63.1858	406.439	13.5533	16.7021	330.958	333.704	64.2234	16.9321	22.3345	3.82356	10.3246	10.1162	0.551034	1.69014	2.07932
gene-Gja000323	0	0	0	0.0440185	0.290402	0	0.0160166	0	0.598925	0	0	0	0	0	0	0	0	0
gene-Gja000324	40.7489	41.167	56.1731	8.16839	63.1977	20.1617	139.211	66.3029	39.4859	137.614	6.92083	249.621	148.617	38.4255	26.3429	45.8269	31.7809	287.379
gene-Gja000325	0	0	0	0	0.147771	0	0	0	0	0	0	0	0	0	0	0	0	0
gene-Gja000326	0	0	0	0	0.0369427	0	0	0	0.132592	0	0.10899	0.0680733	0	0.097526	0	0.393595	0	0
gene-Gja000328	142.691	12.2437	16.8095	21.0817	123.774	31.6294	24.2186	15.4123	13.3745	182.312	6.38337	19.5912	23.8749	18.1731	17.1415	19.9159	8.80942	85.701
gene-Gja000329	6.06256	1.64154	0.853446	1.09779	2.47379	0.273309	0.670096	4.13812	0.526232	0	0	0.715087	0	0.439466	0.361149	0.154505	0	0
gene-Gja000330	3.23423	0.620838	0.90916	3.05462	4.99629	1.00037	1.07391	2.73812	0.696367	0.143341	0	0.232508	0.0284635	0.82793	0.271423	0.777351	0.173367	0
gene-Gja000331	0	0.0439232	1.04054	0.913192	3.0471	0.356033	0.39398	0.644213	1.86362	0.290805	0.350397	0.80825	0.118556	2.30092	0.159615	0.549295	0	0
gene-Gja000332	1.74019	1.62642	8.85498	16.8409	2.56894	4.28633	5.80814	22.8481	3.79525	69.166	2.59865	17.9748	11.1937	6.69156	24.0791	18.403	5.51378	14.7853
gene-Gja000333	10771.4	1242.51	752.579	1909.62	1159.29	3028.14	1952.13	7146.15	1139.8	283.188	1171.88	756.699	534.572	1842.72	672.382	1464.34	832.492	671.568
gene-Gja000334	88.4749	123.642	41.887	81.9306	33.7308	14.327	125.675	35.5034	36.1861	223.53	20.9455	110.426	330.249	13.2491	54.5595	103.946	58.1078	70.0694
gene-Gja000335	55.946	138.526	64.5117	169.348	56.5983	69.5209	9.89974	172.889	90.6738	9.33963	8.91563	4.19341	7.46954	32.1509	195.866	26.3012	29.4943	6.21732
gene-Gja000336	33.2777	281.748	126.429	120.086	147.559	117.726	36.206	81.1709	28.7615	25.1169	9.29486	13.6855	220.594	12.7916	53.5602	60.3224	24.4333	12.6132
gene-Gja000337	31.0186	19.5815	19.3047	48.0981	99.8023	73.9572	50.7176	85.5249	125.857	6.94646	99.8876	57.7584	19.7759	114.267	10.9736	76.7511	17.6632	22.6115
gene-Gja000338	0	0	0	0	0	0	0	0	0	0.0509024	0	0	0	0	0	0	0	0
gene-Gja000339	13.0905	33.3597	0.752019	5.75047	9.89324	5.36148	11.392	3.26441	3.48031	1.67654	0.405912	7.75661	2.83439	22.2653	4.88817	1.01302	0.828604	1.39622
gene-Gja000340	5.21672	0.909397	3.86984	0.379364	5.46102	0.638255	0.577904	0.484892	0.347508	0.0641061	0.0412913	0.783959	0	0	0	0	0.131578	0.156453
gene-Gja000341	2.92993	15.8984	2.57812	5.83052	9.59918	9.15417	2.23558	14.4304	25.3944	3.97009	0.706771	0.503699	0.54482	3.20894	2.33131	0	0.0263327	0
gene-Gja000342	465.024	109.747	154.092	125.664	183.622	886.071	203.863	691.504	1017.37	304.088	217.133	99.5628	53.8409	67.0116	90.4586	16.8182	40.2039	6.60722
gene-Gja000343	0	0	0	0	0	0.040541	0	0	0	0	0	0	0	0	0	0	0	0
gene-Gja000344	0.152234	0	0.199827	0.0397381	0.213167	0	0.0661362	0	1.28864	0	1.23331	0.121451	0	0	0	0	0.550833	0
gene-Gja000345	1.64176	3.12422	0.724557	8.2697	13.6571	6.07847	1.2408	0.664372	20.2941	10.1168	6.47598	5.15754	0.516924	0.235474	3.86454	0.459235	0.602586	1.74376
gene-Gja000347	0.807773	0.0721152	0.158581	0	0	0	0.125021	0.0396052	0.0549731	0.303689	0	0.0526234	0	0	0	0.697436	0.440812	0
gene-Gja000348	0	0	0	0	0	0	0	0	0	0	0	0	0	0	0	0	0.0315993	0
gene-Gja000349	13.1212	7.87719	34.1516	4.30749	1.39971	11.5917	1.67927	7.1348	5.5505	4.73951	3.96481	5.44942	0.835918	0.124145	0.994416	0.824179	0.786119	0.0468224
gene-Gja000350	106.515	150.079	33.8003	16.4686	66.3559	12.3662	96.2489	44.5852	49.3381	75.2744	126.449	122.622	20.9569	39.6449	53.9511	129.429	62.6755	65.7111
gene-Gja000351	3.54708	1.12883	4.953	0.898725	1.29011	0.675165	3.87808	12.9951	9.84759	16.4927	34.5984	12.6738	26.7336	32.1912	23.5853	203.685	332.342	413.611
gene-Gja000352	0.899565	1.26032	1.49611	0.0435902	0.349924	0.118278	0.792555	2.84445	6.56658	23.6071	7.59688	2.52189	34.2025	26.3873	12.9637	6.38453	152.017	249.367
gene-Gja000353	28.9788	8.40227	39.6419	46.0235	12.8674	96.2307	58.401	8.67997	72.4094	40.2561	65.904	73.1161	11.1645	104.453	41.0023	24.5945	19.8088	6.05712
gene-Gja000354	259.974	32.9538	170.161	141.818	239.015	72.2973	54.5985	89.9825	38.2133	148.887	100.693	131.739	24.7531	31.7473	38.847	29.4425	8.81164	9.38061
gene-Gja000355	87.5248	16.0506	42.6674	19.4884	5.5947	4.18593	9.2639	22.0117	60.5021	4.49543	11.387	26.7469	4.24085	3.9536	10.3506	0.920188	5.7992	2.98208
gene-Gja000356	18.3623	5.96694	5.47799	9.45252	2.79336	7.18133	14.2886	0.914062	9.77784	10.7929	22.5573	3.53787	5.07667	27.6999	4.86809	15.334	7.20485	5.39696
gene-Gja000357	1.54498	0.387403	1.70858	0.544877	0.578791	0.346051	0.192933	0.282949	0.780821	0.295549	0	0.094696	1.02521	0.134304	0.366172	0.599023	0	1.3066
gene-Gja000358	0.337337	0	0.423076	0.672015	0.471476	0.00794126	0.106029	0.541478	0.631413	1.1535	0.202249	0.678756	2.84547	0.0691857	0.196873	0.616278	0.210388	0.467771
gene-Gja000359	17.3957	68.3211	22.8173	1.96644	10.786	12.517	2.23022	5.32635	6.15294	4.64549	13.8338	31.7132	49.3565	20.2638	11.881	4.30393	1.4416	2.63251
gene-Gja000360	22.4205	36.9413	37.8165	140.714	23.4018	217.796	85.4357	43.9376	343.681	69.0672	48.1328	202.751	45.3527	48.5684	70.4908	14.2512	8.84613	10.1491
gene-Gja000361	17.0582	0.684399	2.33194	2.25864	2.45012	4.95242	22.514	7.58206	4.08569	17.6542	7.79312	6.52497	8.18375	28.3927	4.94306	1.49387	1.25677	29.5683
gene-Gja000362	51.4416	57.8757	15.3815	12.9348	35.1437	39.4519	14.1854	52.7326	10.7239	61.4509	10.9612	20.6965	13.9471	22.709	8.80325	22.4365	2.22329	3.06064
gene-Gja000363	13.7149	8.48215	2.60417	48.6223	19.6429	6.32464	44.6854	52.5858	26.4726	51.0809	110.029	14.6039	24.2467	44.3551	25.2201	59.9617	893.423	381.552
gene-Gja000364	0	0.224712	0	0	0	0	0	0.0582288	0.211881	0	0.227227	0.0575729	0.0120408	0.0856269	0	0	0.0138432	0
gene-Gja000365	0	0	0	0	0	0	0	0	0	0.0229126	0	0	0	0	0	0	0	0
gene-Gja000366	0.0376482	0	0	0.305462	0.513788	0.0641353	0	0.281477	0	0	0	5.23533	1.59473	0	0.440663	2.23791	0.0941595	11.9333
gene-Gja000367	0.460243	0.0988273	0	0.362785	0.584759	0.227628	0.106556	0.325009	0.132731	0.0882643	0	0.0289754	0	0	0	0	0	0
gene-Gja000369	0.118521	0.49433	3.24106	0.26899	0.38873	0.294961	0.197942	0.838975	0.550928	0.934356	0.284959	0.0623081	0	0.840335	0.189813	0	0.345252	0.0201392
gene-Gja000370	0.252331	1.77301	2.59264	0.72092	1.96599	3.3114	2.68835	4.85955	2.19897	0.804466	0.861629	1.59405	3.71332	0.371544	1.5185	0	0.100412	0
gene-Gja000371	0.955034	2.87879	0.654266	0.863403	3.83235	2.67025	1.04556	1.04529	7.34732	0.843184	1.58101	0.365887	1.29345	0.30657	0.287332	0	0	0
gene-Gja000372	0.574561	0.412131	0	0.12328	0.572974	0.0243282	0	0.273475	0.199516	0.00386712	0.0801122	0	0	0.160143	0	0	0.047467	0
gene-Gja000373	0	0	0.849263	0.151582	0.329027	0	0	0	0.184931	0	0.181513	0.0240914	0	0	0	0	0	0
gene-Gja000374	0.128509	0.162229	0	0.0934797	0.023689	0	0	0	0	0	0.0489458	0	0	0	0	0	0	0
gene-Gja000375	0	0.787404	0.424112	0.553605	0.998257	0	0.319197	0.12915	0.0594702	0	0.0863883	0.641899	0	0	0.0886657	0	0	0
gene-Gja000376	0	0	0	0	0	0	0	0	0	0.0673596	0.146646	0	0	0	0	0	0	0
gene-Gja000379	0	0	0	0	0	0	0	0	0	0	0	0	0	0	0	0	0	0.0558569
gene-Gja000380	372.991	576.577	1007.48	835.191	439.642	1433.38	1363.58	787.105	1013.71	730.435	2790.03	874.648	387.641	1014.74	888.895	4164.25	1369.69	301.053
gene-Gja000381	23.4533	6.23466	2.98308	5.9445	24.7249	13.9599	7.99106	12.086	8.01265	4.53309	8.60335	4.24797	2.98968	3.83486	3.09801	0.642534	0.394092	0.645234
gene-Gja000382	249.963	37.3813	122.269	7.76152	157.137	24.2888	9.67707	5.97522	8.47182	11.4525	3.8312	2.75694	2.70517	14.5725	10.5883	0.365532	0.67009	2.00717
gene-Gja000383	168.576	120.252	90.5934	23.8557	53.5511	278.547	12.701	28.1455	37.4997	76.3476	30.0628	24.1534	52.6209	295.061	113.882	30.5943	38.4648	15.8416
gene-Gja000384	44.4859	19.713	81.5292	12.4854	9.96143	53.7039	4.7926	65.8238	9.63408	19.4201	19.8551	76.6769	34.5084	23.2344	80.7067	24.4688	36.811	31.0865
gene-Gja000385	3.13983	0	0.0688591	0.126982	0.0381914	0.402472	0.126889	0.503229	0.337991	2.8423	1.98641	5.09467	12.771	30.4521	3.36909	0.139279	8.16966	1.31818
gene-Gja000386	186.173	7.3791	80.7366	36.6628	3.959	25.0535	133.972	19.2558	91.6755	140.172	184.988	119.723	118.768	193.557	261.83	75.5508	309.635	156.543
gene-Gja000387	0.199903	0.437991	0.127389	0.272911	0.200796	0.0123206	0.280667	0.227608	0.389855	4.10851	4.34799	4.48765	0.327946	6.79849	0.0496769	1.06418	6.79532	0.245324
gene-Gja000388	116.606	127.585	320.558	29.7134	76.6283	52.8709	116.536	92.9806	57.931	188.726	16.3481	530.993	240.801	105.425	405.604	34.7375	51.298	35.4764
gene-Gja000389	283.571	10.1116	107.611	47.1662	69.3867	83.3849	79.4356	63.9233	21.7688	78.2553	69.1941	74.877	98.617	42.6557	10.2948	37.0907	19.6513	11.653
gene-Gja000390	110.167	257.078	32.6811	94.3018	35.2502	106.853	522.736	786.055	498.422	32.3646	486.867	103.221	19.5118	147.05	26.1169	95.7503	7.94854	63.3217
gene-Gja000391	0	0.170562	0	0	0.0321392	0.285926	2.00525	2.27582	0.488849	20.8404	8.95092	10.0736	4.74366	1.59515	0.799233	0.129334	0.105194	0.0801727
gene-Gja000392	19.7041	55.7473	53.8923	55.8321	55.5734	84.8546	22.5368	240.506	42.6185	80.7124	6.38978	13.8093	19.6837	16.0663	18.0025	3.64816	1.45009	4.41816
gene-Gja000393	214.784	103.504	7.38351	40.1712	20.773	209.415	90.6325	148.707	14.9602	153.474	180.038	130.153	23.9572	63.6669	55.8569	8.12159	2.2473	11.1229
gene-Gja000394	19.8402	12.262	22.0283	5.59871	16.8617	4.40311	40.8495	19.2857	177.958	1.95415	3.70353	23.6353	8.56833	5.47553	1.41528	8.90619	13.9471	7.04184
gene-Gja000395	43.4089	184.445	69.6848	64.4165	12.0437	40.9422	124.513	15.377	48.7883	99.7065	140.014	78.3399	134.521	24.6786	47.9159	45.2184	10.5823	121.031
gene-Gja000396	0.0193813	0.0281953	0.0792179	0	0.0396316	0.0698631	0.00974611	0.0652499	0.0904814	0.047555	0.104728	0.111994	0	0.114882	0.0398048	0.219973	0.154295	0.202418
gene-Gja000397	0.903476	0.475258	3.80304	1.45124	0.604944	1.68307	0.531333	18.5685	2.57835	1.43152	1.4997	6.61864	1.40877	1.9516	0.904119	3.92609	19.1772	7.34842
gene-Gja000398	3.84111	1.26265	12.2163	9.28021	6.13518	5.26371	0.692055	10.3843	1.89819	0.557146	0.62821	0.453969	0.236918	1.3422	6.13223	0.184375	0.0801874	35.2635
gene-Gja000399	6.0093	5.1862	77.8952	9.06431	56.35	0.763506	18.5613	38.9601	54.3288	3.78312	34.1278	4.64979	15.9351	3.09128	10.6376	3.95493	4.15346	1.81463
gene-Gja000400	18.0414	22.8392	7.46179	21.4927	22.7301	9.72903	46.2532	134.243	16.8577	23.7202	72.4773	103.801	9.31322	19.8658	24.7198	4.61507	1.35104	11.8381
gene-Gja000401	450.199	176.402	33.8648	216.902	100.107	111.134	234.373	309.593	726.033	1409.07	346.723	231.411	522.374	3002.39	539.783	129.282	236.728	340.752
gene-Gja000402	65.6129	156.179	9.80062	66.7949	127.76	74.1687	17.2921	13.1316	150.412	11.2244	25.0839	28.2296	8.85085	37.0724	14.8295	34.4888	7.97531	5.56632
gene-Gja000403	28.7507	44.401	10.5154	183.414	117.682	25.3994	97.9209	95.4509	8.44857	76.2886	4.98192	39.4359	9.02236	75.0895	9.27471	16.0213	1.07405	2.10621
gene-Gja000404	22.7044	19.2224	201.6	11.2857	36.8484	103.332	11.1629	4.73639	18.1119	13.0202	6.84729	100.752	8.89252	11.1962	22.1193	52.0938	2.47313	10.1503
gene-Gja000405	320.807	677.707	465.637	145.02	97.3518	161.923	37.5615	37.1803	22.2314	11.2242	53.9749	339.145	25.1347	5.96823	8.57243	3.14865	1.30972	0.385981
gene-Gja000406	3.15398	0.140976	0	0.134105	0.734717	1.75922	0	0	0	0.779028	0.476151	0.468838	1.81969	0.0731944	0	0	0	0
gene-Gja000407	0.173094	0.0360375	0.433238	0.019463	0.105908	0	0	0.238914	0.038518	0	0	0	0.17035	0.0293538	0.0384562	0	0	2.26171
gene-Gja000408	0	0.0305138	0	0.015162	0	0	0	0.0327368	0.196012	0.0655524	0.109949	0	0	0	0.0631855	0	0	0
gene-Gja000409	0	0	0.193791	0	0	0	0	0	0	0	0	0	0.160807	0.00790461	0	0	0	0
gene-Gja000410	0	0	0	0	0	0	0	0	0	0	0	0	0	0	0	0	0	0.107074
gene-Gja000411	0	0	0	0	0	0	0	0	0	0	0	0	0.471738	0	0	0	0	0
gene-Gja000412	0	0	0	0.286982	0.312114	1.77259	0.185081	0	0	0	0	0	0	0.0449649	0	0	0	0
gene-Gja000413	0	0	0	0.0872747	0	0	0.0984094	0.0447038	0.0164085	0.0314345	0.0213917	0	0	2.76962	0	0.487562	0.0324106	0.217033
gene-Gja000414	225.017	353.031	212.841	452.293	46.001	1099.18	39.7241	125.558	137.425	91.9523	89.7257	38.1997	291.119	48.8675	90.7064	48.266	18.2977	428.096
gene-Gja000415	372.15	131.489	202.507	103.148	90.18	92.2226	240.709	186.306	310.489	447.366	108.415	358.439	42.5102	130.868	45.0524	188.294	176.805	187.479
gene-Gja000416	0.177758	0	0.390202	0.156283	0	0.02051	0.17894	0.0885118	0.355318	0.0992668	0.0179047	0	0	0	0.093175	0.236907	0.113894	0
gene-Gja000417	0	0	0	0	0.0636119	0.123425	0	0.061868	0.234246	0	0	0	0	0.062247	0	0	0	0
gene-Gja000418	1.22837	0.592359	0.661258	0	0.113208	0.649604	0	0.114892	0.544056	0	0	0.169655	0	0.0929664	0	0	0	0
gene-Gja000419	0	0	0	0.0430626	0.146048	0.0245703	0.0220454	0.0858951	0	0	0.0118722	0.0768216	0	0	0	0	0	0
gene-Gja000420	0	0	0	0.142477	0	0	0	0	0	0	0.0643759	0	0	0	0	0	0	0
gene-Gja000421	0	0	0	0.0753662	0.264649	0.323855	0.109757	0.131664	0	0	0	0.0265675	0	0	0	0	0	0
gene-Gja000422	0.0404437	0	0	0	0.0422737	0	0.0949449	0	0	0	0	0	0	0	0	0	0	0
gene-Gja000423	0	0	0	0	0.0506003	0	0.283883	0	0	0	0	0	0	0	0	0	0	0
gene-Gja000424	0.0570074	0.206285	0.468966	0.144175	0.615648	0.042724	0	0.766215	0.0605133	0	0.697175	0.155517	0	0	0.102902	0	0	0.191557
gene-Gja000425	0	0	0.127765	0.525012	0	0.466733	0	0.0181246	0.13471	0.261299	0.171025	0.0671571	0	0	0	0.0200553	0.123154	0
gene-Gja000426	0	0	0	0	0	0	0	0	0	0.405377	0.191288	0	0	0	0.120052	0	0	0
gene-Gja000427	0.120673	0.667936	0.187297	0.387701	0.143596	0.430552	0.131099	0.0896297	0.204681	0.179177	0.0611623	0.107313	0	0.0618669	0.064358	0	0.0126681	0
gene-Gja000428	0	0.0482084	0	0.0601805	0	0	0	0	0	0	0	0	0	0	0	0	0	0
gene-Gja000429	0.249459	1.15989	0.0633222	0.516935	0.055079	0	0.0839032	2.36011	0.494113	0	0.0494262	0.457055	0.378981	0	0	0.0685478	0.0290607	0
gene-Gja000430	0	0	0	0	0	0	0.010107	0	0	0	0	0	0	0	0	0	0	0
gene-Gja000432	0	0	0	0	0	0.103718	0	0	0	0	0.111585	0.404532	0.0751209	0	0	0	0	0
gene-Gja000433	0.587835	0.396118	0	0.019605	0.212264	0.740549	0.297295	0.0389659	0.0485764	0.0171297	0.198024	0.178217	0.0508737	0.181686	0	0	0	0
gene-Gja000434	0	0	0	0	0.0094589	0	0	0.0154435	0	0.0938506	0	0.118811	0	0.0475116	0	0	0	0
gene-Gja000435	0.781201	4.26737	0.843997	2.90548	2.48423	0.170306	0.539164	14.0032	0.849465	1.8209	0.497468	3.6809	0.288284	3.03286	0.2992	1.05816	0.470798	0.332262
gene-Gja000437	7.62567	1.9518	1.40575	6.86445	3.46539	3.31374	6.62664	5.12046	2.76257	0.354253	3.25315	3.1881	0.446745	3.31942	2.34102	0.969165	0.443895	0.267464
gene-Gja000438	0.697574	3.79369	1.53125	2.12775	2.067	6.82629	5.47195	3.06896	1.95464	0.1862	0.550589	0.409744	0	0	2.2429	0.188449	0	0
gene-Gja000440	11.9884	4.34366	6.50267	4.39236	1.98639	4.87978	8.16512	11.4999	12.7752	0.922167	3.04405	0.644638	0.351347	9.05328	1.2833	1.13932	0.686488	0.25818
gene-Gja000441	6.33459	31.9364	10.4693	7.76869	9.60358	3.6515	3.35721	10.6454	12.3671	1.75482	5.61711	5.09024	0.889564	0.3938	2.26848	1.41515	0.616186	0.0373026
gene-Gja000443	100.709	15.4068	36.579	19.4876	22.832	35.023	13.9032	116.534	65.66	8.9206	37.078	30.7369	111.755	175.699	220.325	248.263	22.3812	16.6997
gene-Gja000445	6.11175	15.8055	0.815676	5.95457	2.57482	1.01426	3.04212	14.8792	16.8279	10.9381	5.20381	1.80052	6.03288	7.09925	1.35146	0.0944032	0.767494	0.366243
gene-Gja000446	16.7031	1.97254	9.35694	23.2508	22.2897	4.58406	8.94934	28.6155	36.4215	26.5827	5.79969	19.74	1.35477	1.2834	13.1619	2.28738	0.593679	0.879898
gene-Gja000447	194.524	22.7977	641.979	5523.16	361.012	154.206	480.843	217.065	2125.86	57.45	73.6177	117.853	266.507	1160.08	242.751	197.365	74.1952	146.707
gene-Gja000448	0	0	0	0	0	0	0	0	0.0164576	0	0	0	0	0	0	0	0	0
gene-Gja000449	370.913	36.5327	122.479	318.312	697.363	137.759	65.6157	1344.98	635.075	49.446	258.147	244.012	145.805	333.55	67.992	71.9799	16.5047	94.2988
gene-Gja000450	208.437	82.161	107.491	110.486	44.1342	46.8723	281.039	56.5242	104.361	40.2548	119.726	121.353	31.2973	254.848	64.7418	193.955	4.34666	61.594
gene-Gja000451	247.38	100.343	162.89	474.919	44.0582	164.957	294.635	185.94	469.569	67.8778	79.9585	215.09	152.822	982.939	156.879	50.8245	128.306	31.4722
gene-Gja000452	1.14514	0.584612	0.293892	0.294839	0.15627	3.08562	4.92475	1.28843	3.61409	0.48494	1.48322	0.980953	0.0370448	1.86417	0.794128	0.469344	0.011695	0.0118534
gene-Gja000453	48.5765	12.5097	11.7909	9.6933	18.584	4.07398	2.50292	47.9753	40.8915	2.57555	6.71538	26.6586	23.9421	11.2245	36.3079	10.0467	67.2388	2.9211
gene-Gja000454	26.4193	11.1775	11.391	2.88007	6.37775	3.87158	18.1816	3.3529	17.2231	3.00396	6.66639	14.9518	61.1422	14.5424	37.7969	3.73924	6.23451	1.3558
gene-Gja000455	3.53401	0.486945	4.4423	0.290585	2.37189	1.41071	2.1287	1.19244	3.5137	1.34929	0.633931	1.40562	0.133317	1.24443	1.1818	0.514069	0.82625	0.399538
gene-Gja000457	19.7904	5.34074	8.2798	6.00094	8.85726	31.5631	17.8846	42.6925	36.289	3.84043	3.45766	14.0562	1.61256	5.57417	2.37226	0	0.589255	0.312907
gene-Gja000458	3.23146	1.13081	1.68068	31.5788	4.23527	6.14585	24.1365	9.08187	8.07083	3.00522	1.758	9.07382	0.419198	1.46793	0.909946	0.260929	0.969466	1.11136
gene-Gja000459	1.20246	0.328308	0.509986	0.113794	0.322669	0.167697	0.0600102	0.203844	0.160708	0.0622141	0.33838	0.551786	0.214934	0.322451	0.109214	0	0.726892	0.292995
gene-Gja000461	1.21787	0.466189	0.598149	2.97297	1.77101	0.111669	0.542932	1.91771	13.3692	0.504635	2.29546	1.65536	0.7377	0.635571	1.73904	1.10557	0.745535	0.222272
gene-Gja000462	4.25462	2.11567	2.6135	1.32367	0.754108	0.620761	22.9235	3.06001	10.5809	1.83518	0.505229	7.91528	0.457967	0.820995	1.78621	1.24376	0.0577797	0
gene-Gja000463	0.232221	0.211464	0.140899	0.149378	0.215402	0.696753	0.411034	0.439951	0.741584	2.78552	0.387025	0.993693	0.599632	1.06524	0.0660606	0	2.41916	4.76632
gene-Gja000464	15.4029	2.80894	3.14999	0.412983	0.939269	3.56728	5.64331	4.93124	1.39891	1.00589	3.91507	5.82441	12.2036	14.9579	2.18047	18.627	12.8344	6.68012
gene-Gja000465	14.1	69.4166	11.5912	24.2697	45.1387	10.9413	31.6434	61.9453	429.871	160.011	25.3296	104.343	36.8146	47.2755	69.5079	114.763	24.6891	20.7189
gene-Gja000466	43864.2	17732.9	62383.1	13040.3	19082.7	5967.5	16427.4	80321.9	12721.2	26762	5684.37	31060.4	54552.2	16772.1	35551.9	4031.55	6130.84	19181.7
gene-Gja000467	41.1606	64.7177	29.3224	202.304	141.549	143.761	99.8946	76.2104	207.98	88.4283	23.6614	225.095	503.475	46.5961	146.944	163.733	98.755	144.83
gene-Gja000468	0.589001	0.256672	0	0.0928215	0.506907	1.35213	0.7585	0.0865032	0.204021	0.118164	0.0979039	0.273266	0.0231538	1.21437	0.122362	0.239134	0	0.0837128
gene-Gja000469	5.43398	11.6726	2.0704	9.68462	21.6038	19.915	21.3566	24.762	39.3761	73.8246	10.6866	151.514	33.1032	79.4746	39.1432	14.6426	4.07828	16.2706
gene-Gja000470	0	0.0469011	0.135882	0	0	0	0	0	0	0	0.0305812	0	0	0	0.117051	0.0372152	0	0.465167
gene-Gja000471	1.178	0.132039	0	0	0.0900977	0	0	0	0	0.250597	0.252475	1.32574	0	0	0.020588	0	0	0.722453
gene-Gja000472	15.1665	14.7428	17.2382	4.77537	25.9327	2.13674	12.4371	8.65885	5.96145	40.7109	8.16542	62.8243	2.74025	2.38733	3.33824	0.941225	2.53321	0.810803
gene-Gja000473	19.7904	20.5463	65.5782	11.6477	49.4405	8.62436	31.15	121.163	22.6825	66.1765	105.692	202.726	2.04234	14.2207	70.8414	1.80924	5.25872	4.21462
gene-Gja000474	2687.79	623.481	1759.67	453.646	2498.42	1245.16	1796.37	6844.14	699.249	1727.24	1916.52	5631.87	27.9006	341.503	1192.95	91.2909	84.9849	20.5402
gene-Gja000475	104.496	88.8162	97.8324	319.704	119.819	323.103	82.7851	65.4559	240.337	28.2708	603.875	799.992	439.64	37.9089	207.441	47.9328	64.2639	274.731
gene-Gja000476	466.006	431.75	824.393	135.473	127.269	109.964	336.166	252.043	40.1496	76.3159	727.756	901.107	149.819	131.258	137.606	1420.09	74.5831	370.158
gene-Gja000477	44.7889	17.417	29.8789	31.9858	160.111	36.2203	34.2236	281.46	10.9283	9.70977	209.827	212.308	47.3188	11.2869	13.0455	9.96838	9.75378	27.2449
gene-Gja000478	99.3669	531.152	57.2506	45.1368	26.9654	196.807	103.679	131.015	252.748	220.253	173.602	184.972	58.9477	132.362	42.4641	371.413	7.12041	44.6295
gene-Gja000479	293.841	197.45	322.455	233.489	55.5146	57.1996	149.981	180.333	479.809	181.32	191.598	495.096	104.54	235.064	222.326	118.297	186.837	1132.58
gene-Gja000480	0.830062	0.263693	0.345808	0.77431	21.4382	3.03885	0.797161	1.624	4.09931	0.247606	0.488184	0	0	0.00873545	0	0	0.090842	0.208268
gene-Gja000481	0	0	0	0	1.26821	0.140789	0.0211877	0.269895	0	0.019715	0	0.500094	0	0.101682	0.0783606	0	0	0
gene-Gja000482	0	0	0	0	0.0193042	0	0	0	0	0	0	0	0	0	0	0	0	0
gene-Gja000483	0.0827282	0.975475	0	0.0910864	1.44503	0.013316	0	0.144139	0.269134	0.0253791	0	0.24137	0	0	0.262852	0	0	0
gene-Gja000484	5.19093	0.496162	1.17559	1.56283	1.1838	0.162011	0.958893	0.189669	0.60814	0.0415402	0.630126	1.91286	0.133634	0.0943137	0.267864	0.0831253	0.0268759	0
gene-Gja000486	0	1.30559	0.269859	0.0175308	0.0328272	0.229984	0.0203868	0.888023	0.581577	0.168142	0.0265528	0.63762	0.642463	0.0133952	0.814859	0.423609	0.543423	0.247285
gene-Gja000487	0.371071	0	0.161132	1.24064	0.146389	0.19847	1.09023	0.742069	1.50121	0.13527	0.309126	1.09934	0.130481	0.102992	0.0192281	3.35781	2.75785	0.612436
gene-Gja000488	0	0	0	0	0	0	0	0	0	0	0	0	0	0.0823437	0	0	0	0
gene-Gja000490	0	0	0	0	0.0637332	0	0	0.111231	0	0.0450192	0	0	0	0	0	0	0	0
gene-Gja000491	23.7231	1.41211	12.9171	10.0018	38.7448	1.05643	10.574	8.44552	26.0873	0.682654	9.19891	3.45407	8.04903	3.68295	0.649892	0.419599	0.738922	0.0977072
gene-Gja000492	33.4912	63.1165	61.9115	41.04	624.534	125.539	35.7411	357.384	116.639	95.9236	16.1649	312.814	34.2971	209.612	72.5003	14.8995	32.3894	52.0041
gene-Gja000493	139.41	65.9285	101.932	50.2811	21.1373	49.6132	33.86	37.6426	10.2792	39.6652	24.3232	27.0563	53.9157	13.7207	38.2786	26.2407	20.9955	11.781
gene-Gja000494	44.1273	82.5189	129.217	64.9655	175.574	75.6342	331.664	62.2715	78.9961	25.6552	22.55	54.5099	20.0547	48.853	43.9205	31.4862	20.1972	15.8865
gene-Gja000495	17.9741	49.1244	269.81	27.7191	9.46014	30.3182	25.4645	83.5327	143.603	109.691	96.7227	27.5442	112.075	32.793	209.097	232.737	135.483	73.7729
gene-Gja000496	1.45518	0.402478	0.286772	5.4817	11.0097	1.89572	2.78686	2.84361	5.23235	6.94723	16.9032	6.3632	142.59	172.783	480.148	20.2463	334.823	240.255
gene-Gja000497	27.8947	59.4376	217.165	151.321	147.523	50.096	41.6309	60.6043	52.7648	32.9389	100.682	22.2348	90.367	11.8538	95.8924	18.2844	37.0282	19.7045
gene-Gja000498	33.0166	11.4354	17.7254	23.3959	15.9704	19.586	66.2588	123.048	123.717	23.8762	148.521	90.4805	31.4283	39.3098	25.2633	21.1349	177.988	50.1521
gene-Gja000499	0.176176	2.79754	7.32979	0	0.0660004	0.628101	0.0165865	3.53686	4.04945	0	0	0	0.0958218	0	0	1.01532	0	0
gene-Gja000500	109.69	17.1063	172.996	34.0638	71.5887	47.7991	593.187	593.544	218.847	18.5096	107.823	202.022	69.8844	219.917	513.177	8.37123	143.232	28.661
gene-Gja000501	0	0	0.22647	0	0.110951	0.0692102	0	0.0378419	0.0361615	0	0	0	0.105076	0.102556	0	0.134098	0.0647347	0.0245651
gene-Gja000502	189.061	375.972	161.458	259.581	389.702	143.232	466.373	271.613	195.513	324.039	692.75	166.309	70.0894	99.2582	740.352	270.914	119.492	69.6936
gene-Gja000503	20.2316	7.04493	6.71081	0.89602	2.12298	5.86678	0.290062	2.58554	0.883443	0.904678	1.76491	1.86452	0.677219	4.23853	1.5114	0.655939	0.0365157	1.66131
gene-Gja000504	37.7295	21.8086	20.625	28.934	18.0896	107.806	4.12307	4.89449	27.6478	14.5443	28.1651	8.14624	3.46826	6.42543	2.31249	3.67438	0.85521	3.84081
gene-Gja000505	400.423	144.253	354.707	85.7721	143.196	148.177	139.837	132.139	180.324	130.964	684.671	129.032	387.127	368.314	226.979	44.6466	40.9471	26.8876
gene-Gja000506	139.473	137.879	37.7901	386.519	113.227	102.737	143.935	45.4976	52.5446	433.223	55.7522	73.6283	89.2067	60.5673	165.794	88.7164	25.1304	48.809
gene-Gja000507	64.0877	10.0137	35.495	36.3099	41.5312	25.6391	5.72967	9.00047	32.3488	16.4169	11.7931	15.5342	15.4692	11.9998	22.1105	9.93481	4.11681	8.93533
gene-Gja000508	43.668	17.9487	22.6276	94.542	18.0712	39.3417	10.293	9.5458	70.0764	35.7448	22.3427	14.8129	22.6337	24.157	27.0705	207.502	13.8577	150.785
gene-Gja000509	70.3745	93.2754	7.96748	30.8388	39.6789	223.56	39.9041	36.9972	92.0943	66.5782	88.8631	45.623	5.25862	64.3495	15.0329	4.62469	2.37614	5.04087
gene-Gja000510	3.52614	13.0133	6.42842	65.7536	9.62778	21.9043	12.2207	14.4476	360.553	7.26391	30.3329	10.7268	8.87313	8.0489	10.6083	1.61583	15.7994	3.66161
gene-Gja000512	47.3115	26.0196	8.73361	59.3916	9.09989	133.603	21.8252	39.339	24.9677	13.0417	12.4363	52.7728	51.586	4.89727	52.1252	7.28255	2.08808	20.0734
gene-Gja000513	4.32825	5.33996	3.10622	19.9219	2.65543	28.2881	2.06977	27.7507	15.1792	8.27919	12.3942	5.30316	0.343837	0.20135	4.78339	0.474945	0.655754	1.47888
gene-Gja000514	35.6228	89.6223	157.288	735.185	28.9561	49.5616	164.268	108.745	154.044	12.3428	28.8247	44.5691	157.201	31.6212	326.752	3.39607	6.93947	6.2539
gene-Gja000515	265.725	140.018	389.325	278.577	104.217	673.816	112.789	357.061	72.094	158.192	38.5955	117.907	15.744	9.8141	157.396	18.9688	14.3582	5.44319
gene-Gja000516	0	0	0.0779701	0.475483	0	0.0236446	0.413391	0.478461	0.569788	0.234524	0.836886	0.87445	0.497482	0.185259	1.77158	0	0.48668	0.0767367
gene-Gja000517	0	0	0	0	0	0	0.256846	0	0	0	0	0	0	0	0.0857125	0	0	0
gene-Gja000518	9.59536	1.16074	1.52432	2.37182	0.464123	2.02865	10.3922	5.27243	5.38841	102.108	67.6874	175.441	73.8981	241.596	412.479	47.9785	12.8307	28.4736
gene-Gja000519	31.041	139.8	191.296	254.5	219.918	21.1203	34.2913	108.514	906	98.318	71.1998	273.423	366.239	73.1985	669.784	151.46	38.7232	130.284
gene-Gja000520	1401.81	426.76	718.993	1787.33	2811.1	189.662	435.455	631.028	898.971	873.679	1083.05	1191.43	340.772	218.933	265.647	1809.35	31.602	192.817
gene-Gja000521	0.063544	0.124168	0	0	0.152461	0.435617	0	0.251693	0.745329	0.629149	1.88111	0.611078	0.281782	0.0775126	0.156885	0.133379	0.16831	0
gene-Gja000522	1.13016	0.629644	0.76795	0.765587	2.91812	0.753385	1.15975	0.868323	3.01174	0.0357995	0.41136	0.344511	0.143988	0.157906	0.0352254	0	0.177949	0.0868133
gene-Gja000523	1.06564	0.127687	0.333333	0.346147	0.0216017	0.574069	0.512531	0.0957204	0.102341	0.0433841	0.558399	0.238809	0.691399	0.279443	3.00358	1.83807	15.8692	1.58119
gene-Gja000524	35.9024	73.5116	89.028	47.3327	372.852	575.441	165.671	143.661	53.1168	170.391	93.176	353.15	74.3898	52.1686	243.284	11.0492	42.5445	55.4989
gene-Gja000525	0.895181	0.564854	0.686364	1.53988	0.372141	0.457538	1.67657	0.717419	8.89706	1.94414	0.574885	0.343023	0.753191	0.856269	0.433523	0.215215	0.79917	0.059906
gene-Gja000526	127.962	40.1853	50.8876	35.4297	409.349	30.3589	15.3204	22.6324	29.1655	44.9698	32.4964	23.6208	46.9475	40.2212	127.802	14.6413	11.1767	10.1816
gene-Gja000527	0	0.124287	0.419999	0.337257	0.125865	0.0718647	0.0235438	0.0416742	0.0119311	0	0	0.179611	0	0	0	0	0	0
gene-Gja000528	36.7673	76.0363	12.9001	40.5867	8.66383	32.707	8.26904	94.1112	26.0886	23.1143	51.7754	6.96048	2.47227	99.7064	35.844	4.22218	13.3593	1.94731
gene-Gja000529	32.4164	117.329	26.0748	61.2358	13.5966	155.707	16.0341	21.2501	153.119	105.094	14.6394	147.778	40.2367	37.8682	142.373	51.7752	2.92111	21.751
gene-Gja000530	286.961	23.2305	43.842	159.57	230.119	235.435	65.3054	159.276	300.711	135.335	124.733	116.021	15.9549	80.2628	337.107	70.8532	28.6466	10.9406
gene-Gja000531	68.1186	50.9458	81.169	13.1394	23.6468	138.534	19.2206	26.6974	28.0656	63.0227	23.8401	15.1567	96.4156	30.3906	113.56	18.8954	22.0559	11.9131
gene-Gja000532	270.182	51.1551	329.999	194.018	94.8362	204.36	23.3933	240.506	107.028	38.7486	59.197	16.7527	62.8888	21.8784	165.402	26.6094	46.1348	71.1733
gene-Gja000533	0.562374	6.65018	1.40031	2.74611	4.31276	0.633239	4.33352	0.529929	5.13305	0.241613	0.400118	3.18282	0.993865	3.77399	1.74832	0.0805893	0.234851	1.93079
gene-Gja000536	0.14291	0	0	0	0	0	0	0	0	0	0.10357	0.0619048	0	0	0	0	0	0.1186
gene-Gja000537	1.69047	12.6908	11.7097	2.84713	13.3985	2.52819	11.3036	2.68248	29.3645	18.6761	7.11537	1.80409	5.97899	7.37533	1.94531	6.85783	2.00272	0.88941
gene-Gja000538	128.367	96.6843	108.828	18.4355	31.3133	46.1149	17.1135	9.09946	8.5014	49.9386	51.0937	48.7582	7.79323	13.4047	45.5145	35.6946	5.26726	14.2655
gene-Gja000539	18.8046	12.303	8.95916	20.0651	30.9962	8.71967	16.891	7.49679	4.82399	2.57709	5.33258	6.96549	5.76035	10.3302	22.3786	0.906644	7.12843	3.01736
gene-Gja000540	1.58223	1.69478	1.05476	1.61385	4.96053	4.05564	6.79113	4.0167	0.752188	6.25381	3.96368	2.3987	3.15596	2.10785	3.18777	0.516084	0.67324	0
gene-Gja000541	1.38782	1.55665	0.608357	3.36734	9.81014	3.56859	0.37787	3.79161	0.617374	1.45429	8.72152	0.41425	0.60007	15.2187	0.206809	4.26278	10.4769	5.19166
gene-Gja000542	0.813305	1.24168	0.891202	0.640693	0.291829	0.495903	0.978146	2.03819	2.14395	1.87586	0.499295	0.178023	0.114208	0.0612528	0.136521	0.915653	0.121964	0.548798
gene-Gja000543	179.442	151.998	87.6953	193.171	219.223	102.942	126.765	172.398	99.3306	233.9	42.71	598.964	240.142	68.6079	37.1116	409.24	56.7904	322.154
gene-Gja000544	271.171	62.8718	17.8921	35.2217	77.9102	361.73	118.124	23.499	114.73	92.1557	24.2518	75.7054	88.9278	65.8198	87.3351	183.518	143.217	63.4645
gene-Gja000545	7.04432	10.2808	55.3436	13.4291	13.8844	41.6081	59.7938	5.73966	53.1168	128.098	124.529	83.0138	39.567	12.3168	152.635	9.60529	18.3817	8.89793
gene-Gja000546	670.672	287.093	295.143	302.073	513.763	175.326	429.479	1124.67	511.076	256.285	66.3892	198.064	281.91	63.7641	40.7305	29.2567	67.0124	160.691
gene-Gja000547	303.803	113.688	40.5959	300.951	44.815	69.7379	347.466	101.229	100.28	208.716	245.078	171.969	137.887	72.38	31.9062	45.0123	10.2992	26.9212
gene-Gja000548	43.3519	130.405	12.4659	130.731	25.0862	26.7456	20.0311	22.6212	69.9657	40.2302	80.4254	17.3753	15.7048	47.1109	71.3964	34.6778	9.26745	1.96418
gene-Gja000549	120.33	153.128	163.43	79.4364	23.7638	462.553	141.665	95.1737	331.414	96.6654	154.87	110.225	123.496	104.498	517.623	149.872	339.194	183.46
gene-Gja000551	29.5677	78.3669	31.1437	61.1606	268.131	58.9576	40.3152	126.426	287.969	35.3764	78.2562	49.2149	11.6318	24.0342	57.7496	12.2252	4.15356	31.7664
gene-Gja000552	0	0	0	0.152731	0	0.0279664	0.0106898	0	0.0621893	0	0	0.262035	0	0	0	0	0	0
gene-Gja000553	54.7583	85.1953	118.651	156.014	353.07	259.332	38.7485	14.1546	93.5733	9.53196	137.83	184.946	19.7003	33.7057	150.029	0.820063	3.61587	2.66846
gene-Gja000554	0	0	0	0	0.0157036	0	0	0	0	0	0	0	0.027698	0	0	0	0	0
gene-Gja000555	0	0	0	0	0	0	0.0312123	0.00456735	0	0	0	0.0333347	0	0.151447	1.31889	0	0	0
gene-Gja000556	454.069	317.421	583.897	566.102	93.3434	444.329	34.6426	56.4736	426.969	199.864	305.489	342.832	526.343	271.317	33.226	243.039	36.8576	23.2919
gene-Gja000557	194.646	64.7824	58.8088	88.743	385.212	62.2353	167.128	69.7456	128.507	75.1269	23.7416	48.7038	59.0262	40.7077	41.6453	14.0585	34.4004	15.7801
gene-Gja000558	0.207592	0.153609	0.134302	2.28232	1.8468	0.199788	0.563529	0.849887	0.678168	0.146267	0.462056	0	0	0.269113	0.155206	0	0	0
gene-Gja000559	476.601	331.275	32.0897	164.486	55.1765	24.7799	109.406	57.8005	410.168	15.4881	67.7816	132.519	121.661	531.187	33.0063	28.7236	128.94	24.2632
gene-Gja000560	0.501931	0.144505	0.298046	1.87407	1.24401	0.589818	14.6788	1.58102	2.88493	5.97255	2.76312	1.03659	9.41282	7.93832	1.19805	4.18775	0.635577	3.35995
gene-Gja000561	10.8865	17.4564	46.8909	4.28374	2.2052	17.828	3.1862	17.8481	9.66752	13.8717	1.80309	5.51518	4.35217	1.9657	3.59514	0.64216	0.157955	0.159552
gene-Gja000562	35.824	15.7308	26.736	11.3125	11.7425	100.376	3.96247	5.6817	19.4775	5.1362	27.1394	4.43115	10.3423	5.40967	30.3379	8.5936	2.74715	3.03282
gene-Gja000563	6.47687	2.0122	2.32412	2.54282	1.99242	2.98544	23.1687	16.3146	4.78235	8.1854	1.47773	1.79847	3.18389	3.70618	2.63582	0.126494	0.14138	1.14086
gene-Gja000564	58.7182	107.612	161.492	52.8993	53.0053	6.56825	16.4895	56.6267	6.31544	44.4358	22.9775	10.0033	12.34	26.0737	7.46028	5.86738	3.00032	20.9009
gene-Gja000565	0	0	0	0	0	0	0.0389108	0	0	0	0	0	0	0	0	0	0	0
gene-Gja000566	0	0	0.0733798	0.141975	0.0325077	0.00967954	0.13318	0.0806066	0	0.301644	0	0.024907	0.0248764	0.0237979	0	0	0	0.585989
gene-Gja000568	0.112446	0.535827	5.53766	0.308578	0.196873	0.302402	0.0676908	0.405348	0.147428	0.0292454	0.433082	0	0.97766	0.295802	0.082868	0	0	0
gene-Gja000569	1.51363	7.12347	4.15016	14.5028	43.359	7.18396	21.1331	137.385	32.5399	7.13016	33.4891	16.3724	17.8084	5.3982	21.0357	2.5708	0.676909	14.9427
gene-Gja000570	0.496208	1.43483	0.790578	1.74337	0.801001	13.8853	0.836376	0.709358	0.280706	0.291231	0.357072	1.16383	0.18635	0.045192	0	0	0	0.570432
gene-Gja000571	70.6419	26.8642	141.276	44.0986	97.5658	29.0555	340.567	150.578	466.993	159.847	299.94	51.0109	204.107	59.3567	46.4845	125.113	35.9062	177.787
gene-Gja000572	149.494	109.662	132.735	353.937	492.354	151.294	4670.58	371.887	244.249	1371.69	444.791	319.026	1420.35	2370.13	310.764	576.293	30.6205	104.428
gene-Gja000573	343.452	12.749	150.628	16.2116	315.28	17.6057	151.382	87.8066	135.233	51.1114	66.6741	22.2689	112.973	234.093	54.641	18.0309	44.087	6.44949
gene-Gja000574	282.205	49.5506	73.0721	133.169	62.9309	186.02	99.9675	51.6396	53.3143	172.314	32.9451	374.396	253.033	164.473	96.4289	77.0773	19.8281	29.1509
gene-Gja000576	79.3416	21.7447	5.41837	5.37371	123.123	11.7665	116.56	58.5396	51.3339	16.4094	15.6654	6.87621	31.32	4.85777	11.151	3.50612	11.5897	11.9392
gene-Gja000577	0.477837	3.44776	2.58448	0.150311	1.78908	0.330166	0.576434	5.2176	2.80697	0.597255	0.989621	1.52183	0.280299	5.40105	0.494377	0.0162477	0.131578	2.00345
gene-Gja000578	181.082	251.45	45.2599	122.758	128.575	67.606	140.274	97.0867	133.345	51.126	95.7501	33.8067	49.32	21.2938	37.8991	99.3555	25.2288	18.3956
gene-Gja000579	2.13676	2.20115	7.02096	4.99257	6.41932	23.1123	0.649557	10.4328	5.73032	0.237713	1.51909	0.421622	1.93109	1.7511	1.02973	0.104299	0.203523	0.220498
gene-Gja000581	0	0	0	0.133957	0	0	0.0924396	0	0	0	0	0	0	0.113028	0	0.022263	0	0
gene-Gja000582	0	0	0	0	0	0	0	0	0	0	0	0	0.0628106	0.250879	0	0	0	0
gene-Gja000585	0	0	0.0547911	0.0936244	0.00725164	0.284827	0.0143379	0.157308	0	0.539688	0.125393	0	0.743345	0.189711	0	0	0	0
gene-Gja000586	0	0	0	0	0	0	0	0	0	0	0	0	0	0	0	0	0	0.102316
gene-Gja000588	0	0.160882	0	0	0	0.0288151	0.0734561	0	0.0183376	0	0	0.262035	0.0148751	0.542592	0	0.0146368	0	0
gene-Gja000589	0	0	0	0.0293742	0.154042	0.233759	0.0738873	0.0530789	0	0.0158938	0	0.38321	0	0	0	0	0	0
gene-Gja000591	0	0	0	0	0	0	0.0383703	0	0	0	0	0	0	0	0	0	0	0
gene-Gja000592	36.7799	30.3829	55.6755	229.325	55.2556	60.662	174.339	31.3864	483.75	63.5413	53.6612	343.318	208.141	81.5674	60.9356	18.1683	11.3933	19.8862
gene-Gja000593	0.90389	5.2453	2.03949	1.14424	1.38846	4.81065	0.12552	3.15665	0.252161	0.127176	0	0.085864	1.32472	0.428205	1.89173	0.811149	0.0722189	0.0840767
gene-Gja000594	1.9466	1.26472	1.05212	0.688406	0.361879	2.25777	0	0	0.0839927	0.0798114	0	0.023356	0.0778967	0	0	0.0218395	0	0
gene-Gja000595	6.14679	7.35728	2.46382	0.968039	5.75034	7.85835	0.0470778	0.203589	1.16535	0.064919	0.0177158	1.36633	0.41513	2.33128	0.315053	0.0471568	0	0.0367496
gene-Gja000596	61.2832	21.9285	16.6781	22.7815	52.4305	60.2309	73.6406	24.4528	8.88272	150.599	47.4004	7.14161	53.3753	90.4774	7.26267	9.70983	6.75023	59.8629
gene-Gja000597	9.84961	3.55947	5.05616	9.42567	2.18257	6.22301	1.6407	2.93255	2.9215	0.997835	2.99737	0.946631	1.36364	5.74023	1.11533	0.563	1.39291	0.407722
gene-Gja000598	162.046	75.7564	127.732	172.507	228.16	377.776	292.185	125.008	86.3846	205.342	183.65	154.505	3218.76	194.417	1300.1	1479.13	283.309	457.395
gene-Gja000599	0.122668	0.142218	0.667078	0.0796436	0.0544652	1.63727	0.309479	0.0874074	0.36601	0.670388	0.110508	0.0347161	0.119607	0.0746913	0.100509	0.0139279	0.441354	0
gene-Gja000600	13.8502	30.1456	10.7043	8.82181	28.6171	58.1396	3.62638	9.63775	39.3904	36.6944	24.7788	45.4966	88.6746	50.2059	49.7496	91.5193	241.043	88.0489
gene-Gja000601	82.2398	198.467	43.2066	118.841	122.833	488.11	128.853	177.974	33.1814	27.0921	886.315	95.7379	241.269	38.8085	37.1406	85.2239	78.8223	51.0254
gene-Gja000602	0.100202	0.910151	0.231308	0.318533	0.178696	0.0327346	1.59985	0.626802	1.83323	0.814439	3.7102	2.16791	5.47361	8.48181	3.05351	0	0.570769	1.36274
gene-Gja000603	0	0.0894282	0	0.0311599	0.0225346	0	0	0	0	0	0	0	0	0	0	0	0	0
gene-Gja000604	200.322	252.792	312.661	106.979	63.6764	34.8444	51.8623	1158.99	513.878	1580.73	271.841	175.669	4245.93	687.48	801.126	599.258	231.462	613.914
gene-Gja000605	78.8114	24.8364	12.3481	20.6905	24.2149	37.9187	16.4216	30.9445	57.9571	47.9837	111.106	15.3656	13.5707	40.0759	107.927	59.7681	37.76	9.27177
gene-Gja000606	34.746	67.9253	393.02	66.5921	16.1592	259.914	90.9135	29.5945	29.0569	35.5849	143.516	77.4784	23.5749	21.7216	24.0817	12.0155	3.43067	3.10658
gene-Gja000608	1.47418	2.30036	3.49442	4.46637	11.4419	2.39013	86.0007	13.7089	12.2323	6.27419	1.30139	15.136	0	0.743946	0.760184	0.0309009	0.0489629	0.129262
gene-Gja000609	8.69041	23.8575	18.0197	12.1175	9.14671	23.9654	11.4249	35.7692	1.88632	63.769	6.12067	14.4677	29.9424	12.1888	23.4933	29.3348	10.2096	16.1833
gene-Gja000610	253.459	144.492	121.121	229.325	191.116	194.659	88.5781	31.8192	76.0559	134.427	71.9014	237.577	58.0778	41.2503	16.4822	20.3622	10.4202	5.8973
gene-Gja000611	77.2542	43.0959	34.0106	10.2404	6.8235	19.9276	3.04564	33.8706	62.9353	13.7853	40.1535	27.8137	5.36312	4.04821	239.186	86.0268	4.57158	7.62238
gene-Gja000612	279.53	154.587	128.598	169.964	128.198	115.507	40.3653	56.0118	393.269	178.015	47.3818	34.8213	54.3361	76.601	9.79218	4.60561	4.48562	15.106
gene-Gja000613	0	0	0	0	0	0	0.0547195	0.00961512	0.461653	0	0	0	0	0	0	0.0634572	0	0
gene-Gja000614	0.965387	0.181761	0.158436	0.768018	0.0205137	0.252038	0.037606	0.639644	0.175392	0.147107	0.0308835	0.0906855	0.584057	0	0.0250042	0.357061	0.0177117	0
gene-Gja000616	0	1.42267	0.0932201	0.227008	0	0.216958	0.045858	0.147708	0.557238	0.669819	0.196702	0.136535	0.538806	0.707802	0.197988	0.505937	0	0
gene-Gja000617	0	0	0.0576538	0.424431	0	0.0323855	0	0.949367	0	0.625034	0.0218233	0	0	0.0421413	0	0	0	0
gene-Gja000618	0	0	0	0	0	0	0.0300608	0	0	0.288994	0	0	0.607735	0	0	0	0	0
gene-Gja000619	460.127	209.579	671.093	346.156	110.997	906.471	739.5	49.3112	54.1596	73.8115	126.773	389.494	322.28	451.435	111.685	163.431	19.7013	129.134
gene-Gja000620	3.81099	1.42	4.86315	0.936625	2.37475	13.323	7.77338	1.65866	15.0904	0.790485	2.00654	3.78905	0.933037	7.46074	0.883608	0.142341	0.0370682	3.45146
gene-Gja000621	113.993	29.5539	14.7999	50.7914	72.9032	87.3998	201.417	12.7524	12.4443	51.0322	354.359	157.343	66.0423	53.9677	26.951	30.9713	61.9687	47.4093
gene-Gja000622	0	0.209975	0.18811	0.189597	0.922548	0.0505609	0.0191722	0.068542	0.394059	1.21378	0.0365424	0.432556	0.496932	0.0333121	0.00943802	0.151678	0	0
gene-Gja000623	15.1408	40.8082	32.614	63.3614	19.9107	20.1044	5.00042	29.1383	59.8583	29.4676	134.8	123.957	21.6357	14.1637	46.8702	21.1813	27.2766	14.4518
gene-Gja000624	57.6396	6.38296	6.04222	24.5706	14.5958	19.3107	2.42762	4.09325	6.65159	6.30612	6.19427	8.08807	33.7293	19.1255	10.3609	4.11405	2.95015	1.61741
gene-Gja000625	0	0.0492128	0	0	0	0.0215026	0	0	0	0	0	0	0	0	0	0	0	0
gene-Gja000626	182.208	75.0542	384.5	52.1904	109.904	81.478	620.436	461.033	144.186	357.001	51.3551	55.7037	32.0951	110.794	19.6556	371.124	26.0609	61.3323
gene-Gja000627	3.88215	34.9461	29.5552	58.2526	4.45669	30.6255	18.1732	5.0992	23.4317	10.056	57.3323	16.2224	25.8175	3.16143	13.2506	6.32566	4.21874	1.35803
gene-Gja000628	52.1018	68.4981	30.3536	53.2869	55.1939	12.1218	106.395	72.0907	31.1513	137.032	36.0493	30.1702	38.2991	83.916	174.568	229.762	70.7532	128.556
gene-Gja000629	0.401018	0.302616	0.589976	0.503652	0.297449	0.252598	0.865736	1.82612	0.779972	14.7085	0.792551	3.78187	6.07996	3.14132	4.92527	0.393507	0.3832	1.99791
gene-Gja000630	50.7556	64.4119	29.1458	18.9708	95.586	5.6829	57.1371	21.3407	118.462	63.0231	6.52521	34.5356	65.0344	29.6466	46.4877	6.5202	2.21983	2.73572
gene-Gja000631	14.7007	21.5075	17.1605	21.923	2.10748	6.59774	16.7348	35.1266	13.3065	27.1598	15.7201	32.843	8.87207	79.2862	15.4111	10.5392	64.4266	13.0595
gene-Gja000632	0.280937	1.75932	0.727469	5.33659	2.13167	0.196381	1.10931	4.74683	1.227	0.998097	1.13143	1.6444	4.33944	4.9911	3.94277	0.491605	1.67045	0.0486115
gene-Gja000633	4.0745	1.34291	3.81607	1.58661	2.06433	1.23636	0.504146	3.00633	3.46782	9.95425	1.97869	2.43783	8.92834	6.10737	11.9652	1.70785	0.743	2.83759
gene-Gja000634	292.547	40.418	223.513	32.8947	146.108	91.9006	17.842	181.164	435.393	154.222	387.68	36.94	14.1398	51.0227	62.3211	8.51763	11.732	26.776
gene-Gja000635	0.0825748	0	0.116392	0.266673	0.961042	0.985938	0.128862	1.0885	0	0	0.0381797	0	0.0611315	0	0	0	0	0.0212946
gene-Gja000636	1.20477	0.970551	2.25585	3.45138	3.24801	1.20053	0.829535	5.33297	6.5325	1.52741	0.441413	0.230882	0.355385	0.191829	2.01861	1.01302	0.741182	0
gene-Gja000637	1.36955	2.15612	1.16045	3.60156	5.0493	1.16916	6.05155	15.6329	2.15613	4.77804	5.36865	0.191127	1.02794	0.844152	0.297081	0.183581	0.155963	0.080843
gene-Gja000638	5.90899	1.54244	3.96118	7.73726	3.25288	2.66598	1.73508	5.17696	0.628648	15.1253	3.84792	0.298645	0.149162	0.21384	2.88892	0.0320236	0	0
gene-Gja000639	5.00722	0.307463	0.173319	1.03682	1.90127	1.05291	0.0906396	0.865823	0.109867	0.0994009	0.131553	0.971611	0.0717492	0.0254567	0.190134	0	0	0
gene-Gja000640	122.715	63.8612	9.46329	266.715	77.9895	43.0931	52.2722	374	11.551	17.9235	66.6344	141.491	312.268	74.8283	269.119	68.5846	2.38877	37.2463
gene-Gja000641	0	0	0	0.0628705	0	0	0	0	0	0	0	0	0	0	0	0	0	0
gene-Gja000642	81.2566	102.449	43.3991	451.744	62.1974	166.019	78.748	198.843	343.945	50.5525	10.6322	8.68545	9.55861	4.93563	49.2124	23.8315	27.1372	20.3061
gene-Gja000643	43.9774	168.071	144.2	309.371	103.435	154.425	16.4428	274.063	74.9426	195.73	114.466	47.4696	346.287	87.0775	32.4815	42.5602	26.9894	62.7459
gene-Gja000644	26.9645	17.859	19.2543	23.2228	13.9316	3.76843	5.04314	22.8441	1.82206	1.38215	0.832242	1.79084	3.41406	4.71083	0.616555	0.238777	0.671979	3.02716
gene-Gja000645	56.625	11.8482	12.6973	83.865	160.783	7.99741	28.4671	37.6111	6.44618	4.32224	11.2159	90.3521	25.655	9.25237	18.0846	0.97189	4.80886	6.23991
gene-Gja000646	3.58837	1.28056	1.64727	3.32867	0.486278	1.50209	7.31796	12.8653	5.98856	3.5436	0.613756	3.50801	2.41046	2.91676	3.57684	0.681513	0.306018	0.462507
gene-Gja000647	47.6886	22.9901	14.1226	42.7857	6.78438	35.5686	61.3696	293.222	28.5708	108.267	52.3151	65.4811	14.0736	227.103	14.6786	4.50359	10.4448	11.4192
gene-Gja000648	0	0	0.0832131	0	0	0	0.0663169	0	0	0	0.29291	0	0.0495654	0	0	0	0	0
gene-Gja000649	89.5097	61.0444	55.9703	139.696	134.32	72.8138	89.3995	116.881	73.371	87.8831	117.766	77.143	138.459	16.6222	283.493	141.684	9.19554	42.2436
gene-Gja000650	98.0342	229.04	90.6511	372.969	130.666	207.429	46.1253	755.279	27.5384	1466.26	481.298	314.44	187.249	1684.05	209.88	234.758	72.0807	170.632
gene-Gja000651	342.362	66.8711	319.012	322.877	376.179	202.731	87.3814	334.305	232.485	369.449	85.2048	141.963	232.303	24.171	43.7156	35.6304	37.0729	50.9721
gene-Gja000652	81.8686	340.508	540.023	539.468	114.789	485.903	402.294	636.907	717.11	853.311	161.106	414.025	679.484	182.156	83.8525	115.267	23.091	158.679
gene-Gja000653	69.3993	18.6023	26.232	107.738	68.1253	88.685	26.3186	178.173	280.92	167.957	65.1015	65.8115	177.289	36.7038	35.6615	11.6072	3.47482	108.376
gene-Gja000654	93.6099	19.7082	17.418	10.3703	5.60015	33.9032	25.184	57.429	21.3841	173.874	16.1598	62.2612	33.4967	66.5702	24.2697	5.75083	10.312	22.4856
gene-Gja000655	0.219623	0.26903	1.69853	0.189597	0.350979	0.096846	0.06959	0.707371	1.44246	0.513768	0.0400561	0.0685612	0.753727	0.041466	0.0299931	0	0.0935056	1.16492
gene-Gja000656	212.546	377.138	164.659	217.454	52.4162	239.675	102.171	342.97	1060.83	328.807	266.867	299.318	312.82	1230.47	299.436	115.51	116.347	102.714
gene-Gja000657	4.8069	21.0868	22.6317	9.69153	17.2241	23.1572	142.357	63.7948	106.243	39.6345	189.583	86.6538	219.075	223.432	74.1469	361.825	173.696	74.2233
gene-Gja000658	116.354	120.858	233.292	136.049	248.206	103.386	72.3491	713.765	1189.44	103.098	72.6706	283.916	140.835	138.205	25.0593	28.3203	54.3027	37.2594
gene-Gja000659	0.213566	0.68045	1.93575	0.768018	0.705554	0.437959	0.938048	0.828772	9.4315	0.976481	2.64653	0.51664	1.12	18.9741	0.546808	1.35683	0.289141	6.11609
gene-Gja000660	891.076	220.04	141.796	711.888	586.927	275.774	244.823	1170.56	923.702	647.186	1051.67	1841.16	544.394	181.233	1838.67	42.531	12.5163	63.9312
gene-Gja000661	0.659681	0.105113	0.154825	0	0.0930257	0	0	0	0	0	0	0	0	0	0	0	0.10924	0
gene-Gja000662	0	0	0	0	0	0	0	0	0	0.0268362	0	0.0114019	0	0	0	0	0	0
gene-Gja000663	0	0	0	0	0	0.0125716	0	0	0	0	0	0	0	0	0	0	0	0
gene-Gja000664	0	0	0	0	0	0	0	0	0.0817138	0	0	0.0423511	0	0	0.0348864	0	0	0
gene-Gja000665	2550.9	304.234	285.83	1416.29	207.787	77.7118	535.606	1593.13	275.937	1178	677.08	236.318	310.486	242.201	74.4303	14.8024	9.72315	16.4698
gene-Gja000666	2039.47	520.789	1408.3	874.571	220.731	312.935	184.412	1056.46	671.92	237.714	1154.05	517.168	1223.73	323.912	777.338	39.9019	154.062	33.2599
gene-Gja000667	4.67274	12.0302	0.459405	2.53591	2.6717	0.684989	2.01232	15.0205	4.34684	1.85835	2.59564	3.50012	0.313761	1.66941	0.481457	0	0.0990059	0.245713
gene-Gja000668	0	0	0	0	0.0481214	0	0	0	0	0	0	0.0404552	0	0	0	0	0	0
gene-Gja000672	0	0	0	0.123306	0	0	0	0	0	0	0	0	0	0	0.134493	0	0	0
gene-Gja000673	16.8801	13.9068	1.13482	2.40911	7.19746	2.56344	1.2202	19.3671	1.81339	10.291	16.7125	18.7719	5.71739	22.1825	29.537	30.3078	5.62684	26.3695
gene-Gja000674	0.0369991	0.927689	0	0	0.171556	0.0120011	0	0	0.105411	0.331808	0.197329	0.0869481	0.123891	0.337484	0	0.209036	0.0108374	0
gene-Gja000677	29.847	8.63704	9.13088	13.7872	12.7151	9.71422	8.80297	36.7581	20.251	52.8514	112.712	3.51996	3.59571	21.6152	7.58998	3.76513	4.66275	21.1867
gene-Gja000675	0.0379612	0.104141	0.641665	4.8125	0.687848	0.178987	6.44071	242.224	123.313	75.4498	29.8065	71.0474	108.092	61.4891	41.2403	519.94	390.785	67.5356
gene-Gja000676	0.0223144	0.0176929	0.0245814	0.650337	0	0	0.271374	43.176	3.58314	18.463	2.88159	5.81834	10.616	10.4393	3.43762	65.1554	11.9326	9.03542
gene-Gja000678	65.8768	6.82103	446.038	207.798	269.368	58.3176	78.956	555.843	805.734	281.319	238.948	574.589	75.6189	146.176	9.4663	12.8529	14.4972	49.4184
gene-Gja000679	0.315693	0	0.384145	0.242897	0.219506	0.160153	0.444193	2.36011	0.443058	0.419126	0.501237	0.24137	0.0968397	0.406728	0.262545	0	0	0
gene-Gja000680	73.3523	40.2707	60.8537	35.1927	91.2179	7.60241	75.3172	65.0394	30.6927	35.8823	39.971	22.6384	76.626	6.79176	10.6096	36.3915	3.3266	2.75858
gene-Gja000681	21.5858	145.212	68.4854	156.292	163.945	515.056	37.3626	177.904	70.9358	61.0683	58.2514	206.944	38.8588	40.9996	123.043	114.368	52.5361	13.3924
gene-Gja000682	75.7199	18.4879	10.7594	57.1008	51.283	111.616	7.44061	33.4073	15.2184	17.4707	24.466	217.419	26.6319	12.902	33.9998	24.9798	12.271	25.5767
gene-Gja000683	0.162463	0.261406	0.311351	0.0640015	0.0759772	0.235202	0.410396	0.536844	0.317025	0.378542	0.328882	1.62413	1.22097	0.115414	0.124855	0.113845	0.232821	0.0724664
gene-Gja000684	31.156	48.9688	36.4805	166.278	156.376	69.4984	47.2746	249.633	56.2948	34.9119	52.4924	270.191	96.5277	253.725	739.898	155.576	262.528	266.793
gene-Gja000685	155.339	75.9254	69.771	312.609	120.24	365.665	459.025	545.022	65.5464	198.578	193.31	284.636	150.007	123.856	33.8494	44.955	6.38796	160.622
gene-Gja000686	26.628	37.4261	310.714	71.4726	47.9458	74.8201	109.888	380.394	92.4662	149.677	409.319	17.523	67.9614	133.06	15.7263	92.2487	15.2691	28.2733
gene-Gja000687	0.0273055	0	0	0	0	0	0.0863772	0	0	0	0.19326	0	0.239853	0	0	0.0157938	0	0
gene-Gja000688	0.356656	0	0.02228	1.48619	0.531943	1.70521	0.354854	0	0	0	0.774639	0.169752	0.0707855	0	0	0.111216	0	0
gene-Gja000689	0.378161	2.3479	0.0549127	1.73567	0.292949	0.583876	4.82931	0.654227	0.0798567	0.979872	0.573707	5.35445	0.0557202	0.0258457	0.521579	0	0	0
gene-Gja000690	0.0293336	1.72948	0.406689	0.237882	0.092276	0.102004	0.0582062	1.69923	3.46922	1.04578	0.522804	0.684522	0	0.408274	0.280572	0.524794	1.20092	0.451551
gene-Gja000691	2.86341	17.6092	10.039	24.026	8.90566	7.63308	15.7095	51.1945	65.0296	0.838104	1.55834	1.96527	2.61975	1.8769	0.646915	0.600207	1.29608	0
gene-Gja000692	28.044	267.125	246.233	109.294	39.6065	27.3375	308.087	211.15	157.977	104.321	562.17	31.0347	19.6448	148.481	61.6279	51.82	9.60821	24.2593
gene-Gja000693	130.319	259.487	169.835	218.426	475.382	24.3092	252.297	362.973	431.458	109.545	34.5455	408	401.645	292.153	21.6365	211.282	26.586	31.5559
gene-Gja000694	0.0665929	0.25588	0.140853	0.507181	0.110951	0.0906795	0.300848	0.366253	0.0842837	0.390931	0.126664	0.331847	0.319633	1.79504	3.75433	8.51706	25.8939	0
gene-Gja000695	125.486	13.3759	87.661	142.181	80.2629	106.137	100.262	186.553	63.0687	86.2238	180.619	13.9179	32.5741	178.718	291.448	405.457	135.99	636.762
gene-Gja000696	12.7113	5.74861	11.3626	9.59405	6.70362	13.953	3.56442	16.3678	12.3229	25.4273	4.92577	2.3288	11.8765	8.95777	5.81864	26.3385	2.60743	2.03177
gene-Gja000697	78.8961	59.7965	36.0857	73.9217	7.48702	31.4056	4.51065	122.498	70.9419	86.705	14.6196	4.71272	2.04556	9.72901	11.4539	1.96192	1.09937	2.27925
gene-Gja000698	84.4155	44.6735	40.5883	35.1505	50.9875	24.2457	8.87335	73.1907	9.04398	64.6931	51.6625	45.7586	4.51682	23.2685	13.28	12.1126	2.17729	8.86609
gene-Gja000699	122.597	26.7705	34.595	83.2611	152.811	150.904	61.9318	157.734	31.1413	22.1825	81.6314	11.3059	15.2855	76.3005	26.5064	35.6115	29.6584	46.8618
gene-Gja000700	182.857	211.205	102.383	302.765	256.421	130.896	71.4922	386.722	180.222	76.5132	145.568	116.232	346.552	64.0088	26.0846	36.9276	23.2725	55.669
gene-Gja000702	2.74549	0.920744	0.0704649	1.95101	0.172923	1.62988	0.236587	6.04741	0.851232	0.545715	0.64061	0.464528	0.965665	0.500233	5.68957	0.553398	0.257045	1.20484
gene-Gja000704	0.199903	0.174979	0.0263618	0	0	0.0485076	0.0255427	0	0	0	0	0.141693	0.371673	0	0.0271226	0.0748502	0.320591	0
gene-Gja000705	0	0	0.116431	0	0	0.0180886	0.0957475	0.202674	0.401565	0	0	0.691395	0	0	0.0871078	0	0.0144887	0
gene-Gja000706	69.5202	25.2632	31.8185	69.2113	109.623	16.472	4.08342	76.9481	79.6054	47.1771	44.6658	6.04379	38.9371	8.12089	6.27335	16.2625	1.30783	4.64912
gene-Gja000707	1791.76	94.2651	628.007	408.298	588.608	304.019	99.0156	102.108	43.4354	31.2734	28.0084	184.091	8.28503	56.787	262.997	247.634	6.42319	9.95719
gene-Gja000708	0.38932	0	0.138378	0.772925	0.236294	0	0	0	0.119108	0.0372767	0.0445632	0.240611	0.151422	0.0218822	0.0769827	0	0.0269976	0.0536859
gene-Gja000709	49.8807	540.524	154.895	232.972	187.604	34.7611	175.199	382.763	222.985	38.8321	63.9545	95.8981	138.934	223.977	53.4448	128.871	16.3607	90.6088
gene-Gja000710	479.918	407.764	272.491	801.582	147.358	139.585	105.068	1946.59	131.604	202.515	602.468	391.138	835.997	143.793	115.663	155.711	119.5	144.029
gene-Gja000711	4.32547	2.04931	3.73087	4.4801	7.63234	11.0125	6.38955	18.1976	8.05107	5.47701	1.11402	0.625583	1.93937	3.8414	1.8368	3.66816	1.5322	2.58912
gene-Gja000712	3.63201	4.92939	1.09094	15.1841	10.3795	4.15764	12.1123	72.9294	3.90524	2.82314	27.103	21.5496	2.45635	7.15841	5.201	0	0.357356	0.605437
gene-Gja000713	19.4893	1.91419	2.57224	8.66654	1.60819	5.92991	2.8686	54.4332	2.52743	5.68661	44.2295	34.2976	5.20423	3.04905	55.4042	107.663	11.2491	1.3739
gene-Gja000714	0.707469	2.2144	1.9137	2.18607	16.5578	2.13323	0.777355	12.129	2.32809	0.898656	0.810967	0.400133	0.539237	0.277997	2.12462	0	0.412188	0.175205
gene-Gja000715	6.79327	1.03074	4.67094	2.30752	1.0344	3.53414	1.91982	9.32999	2.5444	0.0966345	0.0576611	0.0982152	0	0.0687427	0.299651	0.42241	0	0
gene-Gja000716	0	0	0	0	0	0	0	0.159628	0	0.072836	0	0	0	0	0	0	0	0
gene-Gja000717	2.40945	4.67107	0.569068	15.4382	53.741	2.47173	4.25578	105.895	69.7588	18.2039	42.5743	15.946	11.7387	24.5314	13.0439	25.9529	73.629	8.62503
gene-Gja000719	0.683436	0.725474	0.432815	0.544877	0.198674	1.02186	0.359045	3.73199	0.340035	0.645035	0.323641	0.371959	3.47514	0.0248135	2.26551	0.0144121	0.0437327	0.0320904
gene-Gja000720	103.587	43.1895	82.5971	148.547	94.8481	146.387	46.119	288.297	57.9486	117.693	22.6011	21.1484	75.5511	99.7863	42.1315	9.01197	22.9774	25.2966
gene-Gja000721	5.87237	1.83114	4.54723	7.55217	5.36466	6.26593	1.6721	10.885	12.2621	2.47511	2.70021	1.04338	2.05268	2.36511	0.282547	21.1248	7.77709	1.98018
gene-Gja000722	54.9744	182.547	89.6591	148.979	29.881	163.742	31.1738	251.243	84.9079	50.8316	36.9437	84.6061	14.8593	100.55	17.0638	5.75773	34.8861	3.53588
gene-Gja000723	1.61667	4.15446	1.43462	10.3101	1.99923	5.44066	14.8313	54.4096	21.7639	13.9461	39.2272	51.406	4.62303	59.1156	45.2235	2.87022	0.716455	3.95631
gene-Gja000724	443.256	53.3546	81.0287	249.665	98.879	49.5686	73.2818	610.211	39.9695	63.2213	136.698	352.369	13.1306	35.6673	95.8609	17.9102	6.68298	17.9246
gene-Gja000725	24.6433	8.89697	43.822	78.3595	95.45	14.091	18.8032	181.282	72.1525	22.3878	22.6911	20.4274	37.0895	12.4956	47.707	30.7011	9.58276	32.0833
gene-Gja000726	43.5389	50.7992	146.19	123.335	520.656	36.9094	42.369	221.838	20.1869	61.4525	12.5304	36.5326	7.24	21.2499	14.8447	23.1931	7.00591	29.5837
gene-Gja000727	304.903	387.815	185.875	253.315	180.79	130.542	51.6479	576.792	446.198	33.7468	48.1535	169.253	126.101	34.3513	27.1676	44.9533	11.9102	72.0477
gene-Gja000728	20.7989	5.87286	7.09406	10.9154	5.31543	22.455	2.18945	50.758	13.5233	16.896	3.96819	4.80676	8.27962	4.52177	6.85626	7.12446	5.17246	1.31077
gene-Gja000730	5.61716	7.96716	2.2664	11.4978	19.7128	19.2451	10.2815	97.8996	4.21154	81.5253	43.9237	8.05716	1.36236	5.0591	76.1045	16.935	3.04864	2.43752
gene-Gja000729	0.0210636	0	0	0.0648246	0.0516969	0.0183334	0	0	0	0	0	0	0	0	0.471149	0.115699	0	0
gene-Gja000731	0	0.0222569	0	0	0	0	3.01248	16.8901	5.99671	0.660559	0.349988	0.709561	0.689435	2.42328	0.0967587	814.393	9.38744	0.261211
gene-Gja000732	0.10413	0	0.154411	0.0648246	0	0	0.593033	0	0.105279	0	0.0609745	0.0474067	0	0	0	0	0	0
gene-Gja000733	188.082	142.323	444.642	289.548	149.603	426.859	95.6192	135.815	250.466	49.7574	79.3065	311.245	5.93975	9.80405	83.4089	19.1517	20.3933	4.68198
gene-Gja000734	0	0	0	0	0	0	0	0	0	0.0749693	0	0	0	0	0	0	0	0
gene-Gja000736	0	0	0	0	0.0542734	0	0	0	0	0	0	0	0	0	0	0	0	0
gene-Gja000737	0.0705401	0.217032	0.232238	0	0.302033	0.377831	0.0326049	0.290935	0	1.73397	1.63011	0.312587	0	0	1.41693	0	0.0124777	0
gene-Gja000738	1.66716	10.1824	0.947472	14.6388	10.2026	15.707	9.21028	37.4288	30.3831	11.7632	6.68824	7.38262	2.99958	11.9808	48.2438	0.738868	9.88374	0.522307
gene-Gja000739	227.905	96.9845	15.3534	232.808	107.249	272.314	154.752	205.741	152.144	463.858	292.664	94.4415	41.8475	461.229	539.441	11.3132	52.0478	138.241
gene-Gja000740	104.534	39.3329	142.777	114.029	120.214	86.8462	94.2742	163.257	52.4298	11.5483	32.5769	8.90026	97.5071	63.8876	53.6432	244.115	36.3442	10.6162
gene-Gja000741	230.293	86.6751	21	144.666	156.394	213.673	79.2532	279.741	138.555	122.007	17.862	26.9106	35.1707	32.5905	58.6651	7.74004	1.22673	4.21236
gene-Gja000742	39.692	5.82148	16.2713	39.7467	11.3149	24.4341	43.2564	102.609	81.2835	10.4884	47.9071	104.654	0.754527	1.06878	8.22115	0.353853	0.0890562	1.24463
gene-Gja000743	1560.73	628.93	660.091	1281.59	602.882	320.824	298.642	4436.14	738.616	4946.49	489.267	966.125	46.4309	67.3145	182.988	35.5761	386.997	117.85
gene-Gja000744	0.0456001	0.351227	0.20157	0.382794	2.96257	1.25754	0.142862	2.57685	0.275517	0.33856	0.050461	0.0746886	0.127545	0.105426	0.0464815	0.0169008	0.559092	0
gene-Gja000747	0.620066	0.172435	0.480248	0.801486	1.4032	0.257373	0.413769	5.94658	1.44682	0.196358	0.792716	2.77438	0.592214	0.71228	0.251048	0.39071	0	0.0672069
gene-Gja000745	0	0.217154	0.334201	0.384009	0.11308	0.0407293	0.0601004	3.93556	0.0951791	0.107506	0.169176	0.221567	0.0675261	0	0.115988	0	0.114109	0
gene-Gja000746	0.743455	0.421319	0.0540729	1.15725	0.360391	0.0641724	0.616777	2.33585	0.983458	0.412849	0.262185	0.388398	0.0885283	1.42535	0.185734	0.175797	0.344662	0.0152553
gene-Gja000748	0.12767	0	0.386984	1.2238	0.93187	2.34351	1.4606	2.19381	0.346125	1.30831	0.619116	1.28596	6.77666	7.76882	3.98841	0.209977	0	0.250117
gene-Gja000749	1006.68	167.059	109.519	158.399	693.554	531.035	152.357	898.543	120.813	126.319	145.327	303.89	117.162	715.841	103.005	33.1258	325.848	18.7033
gene-Gja000750	0.446401	0.633011	0.325087	0.852708	0.889249	0.17989	2.41927	39.884	5.95036	27.4582	5.10418	5.79028	16.1439	10.0665	7.29112	0.422675	1.62118	4.1464
gene-Gja000751	14.0329	15.1592	25.8852	33.8214	40.5411	31.834	26.5785	152.924	43.2389	8.50244	9.44525	25.5532	129.243	36.1006	10.8576	14.8718	7.13745	43.8695
gene-Gja000752	45.9689	51.25	32.3992	266.543	40.9985	372.197	178.998	1932.58	266.922	43.5761	77.3859	78.241	218.566	111.338	406.295	150.693	173.73	244.786
gene-Gja000753	0	0	0	0	0	0	0.519584	0.319256	0.116155	0.369436	0.143604	0.0297182	0.160234	0.274269	0	0.01773	0.00948523	0
gene-Gja000754	1.08938	0	0.363207	0.898874	0.237865	0.851486	1.7162	2.3628	1.38334	0.817699	1.73746	1.42505	2.10355	0.731844	0.535091	0.0476081	0.216592	0
gene-Gja000755	24.8336	11.2561	7.25965	31.589	68.7786	79.6628	114	33.1376	14.3238	9.02725	16.0073	21.0675	27.3608	13.7589	20.5108	125.478	13.6082	9.10332
gene-Gja000756	309.579	25.0072	9.21217	104.873	108.954	44.3997	22.9593	77.8145	19.2962	199.617	130.943	506.259	242.652	199.711	166.282	88.5683	78.3206	122.523
gene-Gja000757	0	0	0	0	0	0	0	0	0	0	0	0	0	0	0	0	0.16738	0
gene-Gja000758	0	0	0	0	0	0	0	0	0.114994	0	0	0	0	0	0	0	0.217174	0
gene-Gja000760	0	0	0.0369402	0.128821	0	0.0561873	0.0408472	0.727757	0	0	0.0910012	0.267533	0	0	0	0	0	0
gene-Gja000761	0	0.208618	0.35321	0	0.10502	0.18201	0.569262	0.166249	0	0	0.0790425	0.0652482	0	0.045211	0.277454	0.921305	0	0
gene-Gja000763	9.4405	8.64285	14.1651	33.2375	26.1558	22.6279	15.9598	11.472	2.98762	28.2077	51.4983	27.9766	4.66484	12.103	82.9678	54.8098	2.1238	21.0594
gene-Gja000764	256.96	882.745	661.979	2433.26	1462.03	907.737	724.356	2652.71	330.153	1634.06	1016.23	1478.54	1460.5	585.597	1072.53	1736.38	298.05	112.687
gene-Gja000765	1.02807	0.728201	0	0.392736	0.24556	0	0.205944	0.0330972	0	0	0	0	0	0.0256023	0	0.273354	0	0
gene-Gja000766	66.0538	29.3576	28.5655	112.277	176.009	93.0705	7.26011	29.2273	50.4579	1.35255	5.92599	4.16698	2.63402	11.7302	5.60027	0.469344	2.62175	2.94938
gene-Gja000767	0	0	2.0625	0	0.584966	0.211828	0.0459883	0.0903404	0	0	0	0	0	0	0	0	0.0165461	0
gene-Gja000768	56.5745	67.8905	37.9352	89.2166	71.1479	157.46	8.25626	80.0392	65.9685	26.2684	58.5694	56.1564	32.8766	18.5501	34.9292	11.9675	16.567	8.80688
gene-Gja000769	5.4897	18.4862	152.695	30.1435	30.6362	33.8566	13.3583	12.0657	2.08595	2.10212	14.0064	3.24459	7.18036	12.668	8.48535	4.55431	0.931145	7.17205
gene-Gja000770	56.605	70.8064	8.19138	123.125	98.3385	64.0884	181.885	355.55	103.783	371.791	32.9076	49.6268	50.7291	182.441	45.0463	106.034	264.355	1476.96
gene-Gja000771	32.0479	12.2846	25.6061	44.7092	92.1414	22.2476	6.46257	42.3172	5.23615	51.7408	17.0069	3.25236	7.11328	48.9104	17.7754	5.52212	9.61772	8.39134
gene-Gja000773	0.0868001	0	0.114659	0.262677	0	0.0634756	0.48086	0.300633	0	0.143917	1.42852	0.441275	0.0441338	0	0.230847	0.298394	0	0.422681
gene-Gja000774	50.347	572.134	66.3679	308.798	276.712	110.919	73.8107	155.953	259.918	575.113	124.231	145.058	115.015	219.638	58.1264	492.44	423.933	168.309
gene-Gja000775	24.0412	36.6381	4.11899	16.0233	7.46134	9.06948	13.1599	6.05598	3.56767	139.18	7.96199	10.8025	17.4811	21.9267	167.681	13.4461	12.503	3.25383
gene-Gja000776	0	0	0	0	0.0685519	0.295432	0	0	0	0	0	0.0516989	0	0.0179799	0	0	0	0.0392563
gene-Gja000777	126.547	66.3984	17.444	107.96	31.599	90.1798	89.9407	95.8223	82.9074	157.167	39.6375	19.3268	22.6611	163.776	22.1066	41.4587	10.1585	11.6288
gene-Gja000778	76.8931	20.9638	16.0306	95.4831	70.5796	24.1011	80.8515	153.564	11.0108	143.45	102.946	111.396	6.64246	28.148	90.36	7.55491	32.87	40.6501
gene-Gja000779	9.59895	9.55445	6.51143	19.1132	75.6744	14.8292	3.2153	10.5709	2.8593	1.71127	5.42121	2.74689	1.18348	4.93815	11.3388	3.29516	0.0261791	0.272553
gene-Gja000780	111.957	657.324	585.332	1181.99	1082.51	113.901	195.997	415.344	225.291	215.927	681.974	1001.27	885.283	677.02	806.313	393.321	55.2386	97.0754
gene-Gja000781	0.769723	4.78765	0.674795	9.64466	5.63997	1.41839	0.24374	1.47316	20.6122	9.26404	14.7642	9.50158	3.49407	50.8144	54.5987	41.0162	0.573674	19.7822
gene-Gja000782	9.41948	55.9582	18.3946	20.0973	47.5896	2.50054	22.6772	5.29974	27.3862	178.665	23.515	9.31467	29.8668	241.539	36.519	28.6936	49.7762	354.133
gene-Gja000783	44.1061	36.9543	49.8495	59.8998	37.0792	53.3997	131.06	9.79297	14.151	52.5591	53.1951	55.8067	27.1934	89.3012	74.2493	82.327	55.4726	76.4334
gene-Gja000784	15.4914	69.3171	42.2984	95.387	58.4094	65.5453	108.355	101.736	62.1133	98.0026	149.105	132.817	218.061	157.941	346.684	106.051	10.1359	24.7386
gene-Gja000785	0.382401	0.294251	0.920142	0.978663	0.53643	1.90748	2.87088	0.817254	7.41449	1.76894	1.85721	6.27418	0.219327	0.045192	0.582455	0	0.0514797	1.25282
gene-Gja000786	0.323497	0.902846	0.0531495	0.579694	0.608907	2.09026	23.2607	5.43189	1.37058	46.1891	25.1751	53.992	77.693	79.9356	176.056	161.515	74.6083	340.587
gene-Gja000787	599.466	54.5167	45.49	112.064	175.505	251.407	121.943	385.063	126.279	106.252	301.095	790.938	141.313	65.4634	173.276	316.164	9.46493	140.162
gene-Gja000788	0	0	0.0365737	0	0.0351724	0.0332632	0.0455995	0	0.707983	0.310711	0	0.144367	0	0.128287	0.138046	0	0	0
gene-Gja000789	0	0	0	0	0.10502	0	0	0	0.157722	0	0.0423804	0	0	0	0	0	0	0
gene-Gja000790	10.1472	28.3733	4.72092	46.9979	80.3179	20.1553	9.48285	126.412	121.195	43.8407	153.836	29.8535	27.8256	24.6675	117.154	76.1744	27.9013	6.47085
gene-Gja000795	8.99785	21.5374	26.5789	44.1456	41.0284	8.91356	9.55575	25.5531	8.26796	52.0034	21.0462	15.6665	58.1007	11.455	12.8452	5.03312	115.88	7.26844
gene-Gja000791	1.05129	10.6058	1.36933	1.14838	1.20963	1.29505	226.389	10.0714	102.228	1548.45	376.53	323.369	632.091	688.944	533.93	381.467	333.92	373.553
gene-Gja000792	80.8898	325.923	82.584	12.9367	101.353	42.051	225.216	420.656	145.627	1365.36	215.569	2883.65	4070.38	1738.39	803.512	1274.83	332.006	2460.43
gene-Gja000793	1.12446	0	0	0	0.0199818	0	0	0.157537	0.130137	0.0451326	0	0	0	0.185933	0	0	0	0
gene-Gja000794	0	0	0	0.0355564	0.0152425	0.196955	0.53798	0.110512	0	0.100661	0	0	0.0668569	0	0	0	0	0
gene-Gja000796	0.0968536	0.226551	1.66586	1.29234	0.957598	0.152586	0	0	0.501956	0.303689	0.0731323	0	0.404164	0.192113	0.841086	0.0274309	0	0.161237
gene-Gja000797	465.871	120.035	357.347	209.807	816.418	107.993	488.623	144.195	69.9911	472.958	90.9236	269.757	998.494	349.667	293.929	78.3807	177.173	141.698
gene-Gja000798	246.042	114.167	123.482	233.937	380.473	34.2717	31.593	202.356	57.2504	371.011	142.409	181.294	158.279	95.8996	544.435	175.74	18.9617	55.9881
gene-Gja000799	29.0851	4.85734	21.18	27.2074	5.60282	1.93993	23.1874	9.23097	13.4258	42.644	22.6627	23.9647	14.3624	15.7878	28.6061	96.3157	15.7089	28.7622
gene-Gja000800	0	0	0	0.0652442	0.519112	0.115383	0.13553	0	0.106297	0.0830803	0.380635	0.0772872	1.01062	0	0.0203974	0	0	0.134851
gene-Gja000801	188.979	47.0916	87.8883	220.667	135.876	178.812	23.5615	38.5573	166.684	215.153	74.4754	64.9589	39.4025	88.9889	322.695	258.842	144.782	41.1899
gene-Gja000802	3.86284	4.44015	0.998502	5.49243	1.78972	4.01423	5.57913	4.62632	9.6978	5.4874	49.1705	2.22371	30.5015	24.9811	57.9928	48.6198	2.61055	15.6569
gene-Gja000803	1.43221	15.1428	2.56475	15.0573	24.5621	10.0134	8.22957	12.7072	21.4553	21.657	4.81793	8.94886	7.16041	13.5538	22.9152	0.856859	6.92642	2.81563
gene-Gja000804	23.8673	20.2904	19.7882	74.2328	53.3982	80.5618	11.7416	24.5086	16.6438	90.1039	4.03659	4.71941	18.3671	22.0464	40.1066	16.5735	15.2901	56.356
gene-Gja000805	246.608	110.745	37.1854	253.884	184.941	81.7602	95.4208	26.6902	78.8644	36.0441	201.135	31.0781	112.274	31.7817	19.7601	7.79986	19.3238	48.6944
gene-Gja000806	1.77404	0.600625	0.997036	5.25925	3.0574	1.86793	0.613542	14.7249	3.24795	0.270342	2.73668	1.42238	0	0.300774	0.331798	0	0	0
gene-Gja000807	1.18461	0.358209	2.06865	1.62786	1.23275	1.02025	0.153303	10.2551	7.9269	0.73433	1.41101	1.11972	0.849298	0.041474	0.137741	1.14809	0	0
gene-Gja000808	357.03	150.449	314.324	193.966	50.4271	284.531	55.7586	19.3557	174.611	57.9133	86.7749	52.551	269.072	140.186	485.595	175.601	124.653	22.7593
gene-Gja000809	116.044	36.3775	222.979	193.027	60.5473	81.2938	14.2555	684.848	216.633	106.748	36.0547	14.7895	34.4806	61.5645	29.2399	5.40652	4.67035	7.37515
gene-Gja000810	61.5017	99.0651	98.9679	223.142	82.4903	57.3728	64.2111	107.646	220.12	137.164	33.773	83.4756	51.6727	115.487	101.111	31.6569	15.77	27.824
gene-Gja000811	4.40456	5.8134	6.60698	11.6384	61.4559	7.5212	16.7356	64.7517	5.04252	4.76455	17.2248	8.31242	9.48665	19.0919	67.0272	4.47299	2.54882	24.7439
gene-Gja000812	322.356	140.248	109.522	69.8517	15.8498	24.5296	16.4775	32.6734	38.6312	77.3932	53.2441	27.4659	74.522	89.9871	98.0277	22.97	10.7584	46.2735
gene-Gja000813	46.43	79.7469	32.989	76.0713	22.4192	16.6201	91.3361	17.3533	96.3756	82.8175	13.8843	55.1492	198.529	87.655	84.6884	40.7732	7.48164	15.527
gene-Gja000814	13.322	16.6805	11.5929	35.2967	139.715	118.647	14.9252	126.506	7.71013	44.7787	11.8131	12.7771	249.994	48.8114	19.6886	40.9485	159.895	27.5987
gene-Gja000815	181.849	287.829	511.421	487.128	164.511	1803.08	46.0503	707.89	614.717	105.422	391.784	123.585	76.7119	277.09	527.59	81.6876	12.6619	187.175
gene-Gja000816	44.3811	49.5255	12.2409	132.852	19.9185	13.7284	104.947	71.0403	457.561	119.797	23.1552	36.0434	5.83797	57.1971	18.4404	26.2235	1.8242	28.167
gene-Gja000817	25.0503	10.6335	27.1764	4.63168	2.7394	1.34508	6.79616	4.11028	3.27702	2.92479	1.26184	4.45479	44.1075	77.9596	4.05827	4.57436	133.651	410.159
gene-Gja000819	121.301	228.679	59.6236	452.241	523.597	171.6	177.212	354.402	476.523	53.666	106.94	1772.58	315.31	73.8618	268.533	33.5668	54.4851	48.8332
gene-Gja000820	0	0	0	0.0642053	0	0.114316	0	0.189342	0	0	0	0	0	0	0	0	0	0
gene-Gja000821	0	0	0.111486	0	0	0	0	0	0	0	0	0	0	0	0	0	0	0
gene-Gja000822	0	0	0	0	0	0	0.0343865	0	0	0	0	0	0.0213476	0	0	0	0	0
gene-Gja000823	0.265842	0.404951	2.3668	5.76013	2.78849	0.781338	0.900262	0.813204	0.496218	1.16659	0.120469	0.156476	0.793864	0.606645	0.13722	0.614203	0.115473	0.623393
gene-Gja000824	29.8922	31.0821	16.7457	160.753	13.1484	74.7645	52.6678	19.1897	23.8136	32.2825	11.7173	256.299	11.8314	146.718	76.2601	76.3545	41.0289	28.0219
gene-Gja000825	0	0.161328	0	0.0646169	0.137433	0	0.0397771	0.0459761	0	0.20714	0.29429	0.0758319	0.607735	2.05701	0.0251329	0.130237	0	0
gene-Gja000826	99.8823	395.411	44.2599	346.61	130.951	103.072	89.3829	125.456	56.9928	109.408	874.539	119.87	74.8721	91.9972	112.637	20.2299	78.5742	31.4016
gene-Gja000828	0.424081	0.482244	0.0694944	0.262677	0.504206	0.371824	0	0.0864094	0.174233	0.0632016	0.0236795	0	0.0411082	0.235474	0	0	0	0
gene-Gja000829	244.036	83.7796	317.52	287.694	240.027	51.5062	19.9516	32.682	47.4227	213.764	50.8518	424.883	23.7354	67.9228	10.6436	94.7016	22.0287	47.3396
gene-Gja000830	28.2169	55.9757	116.325	107.877	232.067	16.1587	25.6451	44.415	98.8715	100.569	31.0416	55.1084	43.0306	270.257	28.2283	198.707	51.0383	68.9473
gene-Gja000831	2.25461	0.516079	0	0.563491	0.0946963	0.129166	0.0595527	1.8038	0.470734	0.0878316	0	0.0247673	0.0330787	0.0398871	0.131426	0	0	0.37266
gene-Gja000832	249.299	73.4842	112.771	94.7884	270.696	365.975	78.7326	172.618	149.494	89.5883	1103.43	31.4107	76.5554	289.288	376.716	39.4879	64.7476	295.981
gene-Gja000833	10.3641	34.6173	17.2147	36.863	22.8447	8.76484	20.7872	17.0655	101.194	4.04197	2.62465	13.1157	8.46646	25.9857	10.4148	4.29394	1.24403	15.087
gene-Gja000834	33.1593	395.953	379.951	449.04	306.693	690.285	108.366	139.978	132.301	87.169	504.536	119.906	204.624	443.899	695.863	184.123	8.60974	26.4827
gene-Gja000835	0.785334	0.0733718	1.79637	0.907545	0.433206	0.56907	0.0546403	2.27536	0.240644	0.16142	2.27436	0.148839	0	0.11944	0.100689	0.0899647	0.149609	0.0357928
gene-Gja000836	82.3078	85.5681	22.9782	271.226	95.397	228.863	115.144	60.1333	239.879	68.3452	94.5755	106.059	248.774	222.611	135.233	144.809	10.5629	89.9372
gene-Gja000837	89.778	19.5434	31.4999	67.0058	12.7201	65.5472	19.9745	10.8048	11.1657	23.3447	192.994	51.2539	82.7752	53.0824	58.9292	8.85974	6.60895	23.307
gene-Gja000838	663.321	124.031	119.887	417.646	146.978	464.747	270.048	615.606	220.857	79.8966	464.364	225.224	415.606	389.317	280.996	488.188	28.1355	100.022
gene-Gja000839	7.19652	0.071863	2.54453	3.87946	0.707099	0.315835	24.6238	2.03263	0.646858	0.297965	2.11651	1.14981	0.762244	3.11027	2.62689	0	2.92243	0.289341
gene-Gja000840	54.5474	349.03	79.4874	310.484	161.25	213.858	91.0905	115.384	246.042	249.891	60.0141	328.452	175.247	170.593	391.579	188.031	167.779	58.1896
gene-Gja000841	9.5105	16.4677	117.138	34.8452	82.769	29.8036	14.6507	14.3942	39.7946	6.83057	18.5794	25.6726	8.07581	18.244	24.5339	8.29174	1.53721	2.24205
gene-Gja000842	174.79	140.042	40.3419	195.569	146.404	435.968	181.033	310.8	17.4827	130.912	45.6743	815.417	105.301	160.101	14.9649	121.588	157.82	209.618
gene-Gja000843	49.3524	93.3574	167.338	28.8824	29.2904	166.41	49.8466	24.6281	13.3005	3.76403	52.4745	59.2986	1.24364	22.7515	3.94967	21.7397	43.5683	35.9181
gene-Gja000844	0.62003	2.1585	3.87347	0.982479	1.51357	0.177653	12.0939	1.50115	4.34271	1.45102	2.82452	8.82858	11.0458	3.34641	11.3593	0.737209	0.994163	0.837853
gene-Gja000845	0.434424	0	0	0	0	0.29622	0	0	0.104626	0.402644	0	0.0475048	0	0	0.210429	0	0	0
gene-Gja000846	1.68032	2.75464	4.79473	1.87389	5.59766	9.82652	2.67927	2.94784	8.55383	6.65552	9.84294	15.5397	12.7184	6.51271	9.22781	10.4581	2.24995	4.21198
gene-Gja000847	0	8.08749	3.41339	0	0	0	14.086	0.0565454	1.6195	8.86249	6.19296	1.13659	0.0527226	0.177188	6.70611	5.83129	0	10.5863
gene-Gja000848	0.0760196	0	0.109791	0	0	0	0	0	0.394059	0	0	0	0	0	0	0	0	0.122081
gene-Gja000849	91.7697	42.7747	83.3818	23.7927	64.729	283.974	25.9948	44.9197	56.7597	9.62821	27.817	28.8881	9.52051	19.0465	31.0554	7.32332	124.734	306.398
gene-Gja000850	140.791	13.5242	12.4745	9.65609	19.8234	143.153	9.73456	5.72922	17.5799	18.6734	42.9469	181.99	30.8085	109.494	118.062	59.7006	98.7557	67.3527
gene-Gja000851	341.385	124.187	175.898	159.153	118.624	20.6533	163.226	76.4917	390.09	77.7476	81.8434	537.264	93.7176	37.7555	133.507	4.2253	30.2958	47.1045
gene-Gja000852	0	0.0312825	0	0	0	0	0	0	0	0	0	0	0.00892427	0	0	0	0	0
gene-Gja000853	9.25231	160.398	33.6308	46.8321	133.043	166.246	13.2423	121.634	107.61	36.7228	61.922	13.3816	42.1475	17.2039	21.0776	6.18483	0.914277	4.99449
gene-Gja000854	143.754	40.316	34.4933	22.286	7.66755	180.706	33.4302	24.9542	72.9767	18.1777	163.501	45.2402	128.744	28.6496	71.0527	67.4866	23.0544	39.4031
gene-Gja000855	32.199	109.794	62.6613	51.8078	26.3552	72.4897	18.274	38.673	76.8367	43.9253	33.3243	301.603	124.316	33.0607	100.152	41.2605	21.4724	215.138
gene-Gja000856	0.47624	1.36954	1.11057	0.582485	1.86687	2.93119	0.950777	0.344276	28.7179	17.1307	15.5856	0.56699	40.7397	0.893147	1.87282	0.0505594	1.25362	2.1134
gene-Gja000857	14.4243	18.2515	4.20307	16.6115	36.3521	5.5152	18.7347	46.0851	85.0728	39.2308	102.091	73.2746	8.3909	23.1718	110.837	4.88477	23.0061	5.23558
gene-Gja000858	23.4055	209.45	228.045	208.343	291.869	31.7931	26.1565	495.562	517.49	149.719	347.709	179.481	58.7326	75.6945	22.0057	27.9124	38.9853	88.8611
gene-Gja000859	13.9898	5.78668	1.19144	2.34424	1.83208	0.386216	0.395877	6.11287	1.15836	1.21696	1.08717	1.55573	0.161104	0.755917	1.67548	0.25254	0.363914	0.575525
gene-Gja000860	8.73107	2.73499	5.74071	0.708018	3.35009	4.2724	21.3104	3.21489	7.04518	5.61522	2.10739	14.4965	22.0226	3.36801	17.7964	0.458315	0.902669	4.62781
gene-Gja000861	0.0225147	0	0	0	0	0.0448093	0.149235	1.21519	2.09657	0.0337803	0.0494624	0.361189	0	0	0.64028	0.774661	0.0451727	0
gene-Gja000862	86.1219	58.0289	193.791	14.7733	63.1429	52.8382	9.97935	11.2377	14.1327	11.7895	20.6322	14.5752	11.0497	5.92847	5.04671	5.46215	3.33532	6.54334
gene-Gja000863	49.8476	5.71508	15.2948	12.329	28.1847	46.0147	11.4668	20.519	11.6257	32.0309	38.4847	32.1978	6.02559	7.14559	64.2972	35.118	12.6128	15.6924
gene-Gja000864	0.342691	0.16106	0.271126	0.343937	1.41332	1.06444	2.18526	1.42781	2.02794	1.43081	1.43414	0.737488	0.0433329	0.022615	0.967507	0.0963741	1.04621	4.67403
gene-Gja000865	0	0	0.0856823	0	0.314071	0.153006	0	0.173026	0.101357	0.185675	0	0	0.025866	0.0948273	0.0104481	1.26753	0	0
gene-Gja000866	0.397132	0	0.104071	0	0.048541	0	0.11424	0.0165587	0.0770125	0	0	0	0	0.125147	0.0335731	0	0	0.0599245
gene-Gja000867	0.173397	0.323452	1.26153	1.32926	1.57036	0.556489	0.178096	0.432645	0.432948	0	0	0	0	0	0	0	0.0203294	0
gene-Gja000868	61.3558	42.3482	21.0366	53.8359	76.738	46.4448	147.22	62.0858	66.9144	23.4001	448.435	12.3694	18.6226	77.3349	100.913	98.4099	8.49823	91.8748
gene-Gja000869	0	0	0	0	0.10469	0.0295275	0.0711044	0	0	0.106022	0	0	0	0	0	0	0	0
gene-Gja000870	256.029	369.402	195.048	141.725	232.046	223.899	196.743	33.6476	282.053	190.797	234.889	76.2851	167.907	314.89	50.6743	172.903	17.1541	53.4347
gene-Gja000871	1.13152	1.10529	0.312205	1.71405	5.08436	0.93052	1.50168	2.39694	2.5491	0.360637	1.92356	2.44773	1.83561	0.0793264	0.221959	1.99616	0.19054	1.3022
gene-Gja000872	26.1618	25.4834	88.9203	138.659	206.659	256.588	48.6716	26.5497	228.807	102.71	172.372	65.8949	17.5096	47.1417	271.353	140.625	55.911	28.9918
gene-Gja000873	12.8235	29.5504	41.0122	7.77029	50.8771	12.7672	25.7632	88.6086	46.6611	52.617	21.7841	23.2784	20.2671	45.0765	41.0104	41.719	40.2261	79.2844
gene-Gja000874	0	0.506144	0.284599	0.0608312	0.205515	0.0635392	0.293561	0.445644	0.145144	0.0131281	0.0336035	0	0.0454419	1.33426	0.0235673	0.0385862	0	0
gene-Gja000875	0.0603639	1.34101	0.0505838	0.271217	0.31309	0.182401	0.108495	2.31886	6.23442	2.20041	0.0156262	0.0664187	0.222636	0	0.11986	0.524917	0.186054	1.0167
gene-Gja000876	262.757	119.563	28.9465	26.5162	288.929	217.608	132.38	98.6564	167.755	284.138	72.9213	246.248	38.2577	561.874	60.7844	573.743	38.5957	72.5454
gene-Gja000877	89.1127	346.14	241.951	173.596	477.412	350.74	1085.87	867.805	41.3999	660.969	257.755	83.3723	799.47	705.563	288.054	306.249	338.911	300.905
gene-Gja000878	21.3439	4.25178	81.3428	12.2204	50.6868	14.5883	12.1286	7.16593	19.7955	43.6121	25.182	87.5501	22.3821	2.64003	111.818	7.63491	7.5639	25.5014
gene-Gja000879	8.51951	20.3397	6.41318	33.5205	40.5372	49.9139	12.1122	10.7237	12.2601	52.8099	17.7973	7.19265	7.18127	6.66011	64.0437	3.82141	21.1107	12.0972
gene-Gja000880	0	0	0.0499566	0.110721	0	0.265516	0.0464981	0.281843	0.190789	0	0.085992	0.147143	0.117832	0.0352284	0.404934	0	0.112676	0.376952
gene-Gja000881	39.1053	124.173	162.075	52.7492	160.979	84.4298	16.6348	280.833	119.489	70.3126	579.915	82.3003	239.703	322.056	265.141	135.448	98.1696	234.114
gene-Gja000882	76.3484	27.0657	76.5813	63.2333	71.3256	157.415	19.9758	98.1285	341.735	94.8213	215.474	64.8958	115.643	31.8921	55.4017	37.8685	3.99791	10.7918
gene-Gja000883	16.028	60.7057	182.627	56.3546	151.625	180.781	30.5632	56.8235	57.3158	90.5816	30.9843	56.3061	8.90843	44.9172	318.334	20.4807	45.258	53.5587
gene-Gja000884	45.6457	167.821	6.62387	40.1666	41.3963	80.7772	10.2005	11.863	23.0664	50.7914	22.2982	12.9369	101.36	18.491	10.9621	17.2759	8.36091	31.0218
gene-Gja000885	119.133	94.0907	65.4215	57.8737	324.103	51.6506	60.7986	42.4921	1312.58	149.799	56.8088	682.818	31.8295	180.239	74.2948	21.3938	16.3042	90.5546
gene-Gja000886	17.3581	136.967	85.3227	113.915	62.7714	61.9547	43.3831	45.5106	28.9248	154.258	107.407	103.736	140.044	124.917	191.417	19.9193	11.0817	109.698
gene-Gja000887	240.852	78.5078	23.2862	40.9042	18.432	50.4104	62.3018	76.8574	79.1037	101.232	37.6226	71.5964	10.4876	13.2602	103.426	38.1688	21.0819	83.605
gene-Gja000888	0.514037	0.151093	0	0.142142	0.0333629	0.108092	2.27677	0.166825	0.369863	0.815984	0.987039	0.580492	2.4031	0.766973	0.607765	0.562788	0.501349	0.527582
gene-Gja000889	347.817	83.4812	158.922	25.0828	14.7223	57.4121	1022.79	28.717	114.519	454.584	890.508	209.294	269.983	770.153	615.43	309.794	545.551	963.808
gene-Gja000890	0	0	0	0	0.173939	0	0	0	0	0	0	0	0.180757	0	0.14434	0	0	0
gene-Gja000891	6.59681	4.23883	4.76074	7.21124	2.98066	10.0984	0.598886	1.25647	1.28558	2.37463	0.878339	0.829556	0.630749	0.904855	0.283556	0.836611	0.332373	0.845362
gene-Gja000892	60.6218	233.356	142.318	200.984	485.438	116.735	899.588	584.588	330.488	2410.93	75.4429	525.678	500.733	58.5549	335.6	63.7268	57.2991	493.145
gene-Gja000894	0	0	0.076355	0	0	0.413715	0	0	0	0.0701965	0	0	0	0	0.139169	0	0	0
gene-Gja000895	5.53532	75.5881	13.2589	15.1098	19.1965	10.2921	37.1872	22.7402	15.3807	114.907	12.1991	22.1323	22.9049	37.3242	11.7636	3.74283	7.20865	11.9667
gene-Gja000896	65.1662	275.633	1854.37	129.482	575.491	601.765	416.769	31.2462	116.811	147.218	268.898	164.882	101.072	545.245	368.73	148.885	358.009	144.863
gene-Gja000897	78.1259	84.3137	20.8477	72.864	32.9737	39.6474	24.0979	11.4222	20.2791	535.172	46.9669	115.436	248.779	69.3583	111.79	26.466	42.9775	60.9178
gene-Gja000898	509.585	584.093	852.501	1492.44	1180.69	1277.2	363.528	374.815	257.294	175.552	172.03	553.208	1127.64	652.328	2966.14	104.74	126.947	297.49
gene-Gja000899	134.38	320.228	168.857	434.122	112.478	529.092	445.441	299.684	83.176	49.3328	197.351	180.318	881.737	69.6745	17.2959	197.834	24.8723	83.5931
gene-Gja000900	5.35315	21.2315	11.5562	4.57708	3.50171	1.93605	4.69653	7.96697	1.30666	1.92794	10.2096	13.1839	7.19858	9.61298	23.7224	10.3553	5.02012	1.99795
gene-Gja000901	36.1224	231.888	213.599	66.3145	465.327	55.3991	389.73	163.677	265.483	420.723	284.524	184.35	73.7311	262.346	313.183	599.361	101.24	500.474
gene-Gja000902	0.16435	1.94803	5.89023	6.36522	12.2891	5.62362	6.04374	0.704404	3.45748	1.6476	0.280493	1.32979	4.93959	4.13597	2.47948	17.1961	0.443759	1.08089
gene-Gja000903	0.0586383	0.224973	0	0.380386	0	0.87928	0.823178	0	0.127965	1.097	0.431851	0.116796	0.134681	0.433697	0.246965	0.469344	0.230449	0.543192
gene-Gja000904	18.6683	1.1046	11.0925	29.3973	70.2524	42.9822	4.50823	5.35	1.85114	6.71321	22.117	14.9148	4.72552	6.65533	11.5691	4.58741	1.51692	5.53373
gene-Gja000905	0.255544	0	0.167959	0.0651739	0.254286	0.734024	6.26596	0.922658	0.6133	7.5096	0.570401	0.228239	0.560538	1.25912	10.753	1.51875	2.46886	7.58339
gene-Gja000906	186.338	113.937	36.0854	319.004	109.865	1086.22	25.2175	61.4906	13.6678	128.797	23.5556	239.544	151.591	25.2185	136.361	17.2605	67.3488	46.0534
gene-Gja000907	1.89139	4.32369	3.12349	6.96452	3.9658	5.84644	0.721219	0.8483	6.6663	3.32756	6.06497	2.97866	1.30399	0.52695	2.12927	0.346831	1.1621	0.562141
gene-Gja000908	1.12552	0.121583	0.985493	0.267735	1.25685	2.2128	0.213716	0.210326	0.775436	1.87199	0.252921	0.267325	0.992646	3.33655	0.462536	1.1151	1.60992	1.06418
gene-Gja000909	0.208686	0.421614	0	0.058834	0.0342408	0.0291759	0.26589	0	0.0164191	0.265447	0	0.0968536	0.198058	0.142598	0.28991	0.459707	0	0
gene-Gja000910	1.09947	1.02288	1.82543	0.663509	4.55403	0.888832	2.78792	0.650728	0.551168	0.655319	0.566412	0.529249	0.213542	1.62244	0.212145	0.251966	0.0660327	0.234112
gene-Gja000911	1.31519	0.853474	0.907498	0.604458	0.587617	3.52642	0.431609	0.403405	0.68183	0.465125	0.977458	0.838745	3.38675	0.373872	1.13791	2.77534	0.0578164	0.21065
gene-Gja000912	0	0.136122	0.39615	0	0.107383	0	0	0.620217	0	0.0259425	0.221849	0.152906	0	0	0.0762341	0.0679445	0	0
gene-Gja000913	0.687168	0.67093	2.30999	0.14814	0.77958	1.06484	0.545116	0.578997	3.44199	0.389348	0.490138	2.14026	3.09185	0.467622	0.109394	1.64616	0.146164	0.1739
gene-Gja000914	0.0943233	0.810466	1.22222	0.574372	0.368002	0.0964536	0.565538	0.284695	0.485506	0.268318	0.155571	1.42352	0.128676	0.636303	0.300854	0	0.088779	0
gene-Gja000915	2289.39	542.896	1882.34	1499.47	543.243	2525.13	766.1	728.686	750.922	728.703	131.2	297.483	911.525	101.729	44.6094	524.936	78.7273	88.6521
gene-Gja000916	2.67604	5.77803	0.917846	10.6312	2.59075	2.67169	3.26774	2.13198	31.6233	4.07068	4.14282	0.771448	1.56765	0.618254	2.00226	7.56207	1.55363	0.38656
gene-Gja000917	442.119	151.862	71.4396	847.804	321.824	218.198	75.8478	586.204	154.718	415.964	102.62	841.658	91.7245	745.72	537.596	839.539	36.6032	877.588
gene-Gja000919	0.104527	0.911966	0	0.405235	0	0	0	0	0	0	0	0	0	0	0	0	0	0
gene-Gja000920	0	1.40363	1.02408	0.0888126	0.0559791	0.187766	0	0	0.177909	0	0	0	0.330274	0	0	0	0	0
gene-Gja000921	9.61879	51.8944	8.65387	51.1957	151.796	24.6491	1.56399	12.1241	17.1808	1.86363	7.4161	47.9395	2.49392	2.60434	11.8202	2.94963	0.880659	1.41036
gene-Gja000922	0	0.14503	0.092482	0.149153	0	0	0.17726	0.043153	0.104127	0	0	0.0288733	0	0.0460052	0	0	0	0
gene-Gja000923	0	0	0	0	0	0.256245	0.0169143	0.0490162	0	0.0313246	0	0	0	0	0.122406	0	0.119865	0
gene-Gja000924	0.361286	0.147751	0.0856315	0.071618	0.814542	0.529569	0.0806761	0.214101	0.158672	1.21065	2.04505	0.747697	0	0	0.0402756	0	0.24531	0
gene-Gja000925	0.510355	0.929024	0.757021	0.230186	0.112068	2.66002	0.206545	0.558195	0.875817	4.69971	1.02485	0.0285572	0.513383	0.200329	0.673373	0	0	0.878984
gene-Gja000926	0.426217	4.79047	0.955772	5.70111	1.21687	2.70933	2.87778	1.20043	4.72202	1.69332	0.753871	0.570487	0.881811	3.04613	1.13632	0.0171023	0	0
gene-Gja000927	9.6176	35.6502	21.5223	91.5899	25.7708	9.29315	45.0448	33.269	15.9407	51.0836	23.4007	64.9843	54.7975	10.4285	74.9689	9.04819	31.0827	43.9613
gene-Gja000928	1.76981	5.01914	3.39321	1.55363	3.81439	5.15603	4.32705	1.54296	9.70551	2.62873	2.65277	1.69008	0.556782	3.76758	0.88491	0.11861	0.289912	0.403288
gene-Gja000929	966.02	135.993	447.644	53.4262	130.52	50.4961	23.8668	53.5761	99.9225	67.3166	48.8262	145.131	38.6026	338.956	160.142	60.6638	10.3013	208.158
gene-Gja000930	24.1301	299.922	328.001	91.9987	97.7946	155.855	74.6304	31.6773	89.9849	27.5956	70.9719	69.9279	29.7279	32.0141	20.0236	99.7117	3.35529	4.21878
gene-Gja000931	0.247495	4.86601	23.8699	2.05907	0.446287	0.74637	1.01983	1.31335	3.36708	2.73879	10.0694	1.33131	0.429672	0.397689	4.8523	2.04055	0	0
gene-Gja000932	3.05408	0.760829	2.32327	0.969388	0.578151	0.237845	1.56316	1.13045	0.258611	0.293149	0.259863	0.282372	0.309572	0	1.37707	0.362261	0.0923888	0
gene-Gja000933	0	0	0	0	0	0	0.498764	3.23068	0.322851	0.115573	0.185607	0.782533	1.41536	2.92525	1.3548	0.362382	7.44108	0.900873
gene-Gja000934	0.201994	0.231424	0.37258	0	0.0398048	0	2.47467	6.77238	1.80382	1.55524	3.51399	15.1981	18.8432	93.4082	57.0817	101.159	1.71085	36.2744
gene-Gja000935	294.53	122.859	211.258	169.708	113.312	94.9863	300.952	123.427	55.7751	152.361	238.898	135.27	90.4959	481.161	340.888	132.292	113.377	55.7502
gene-Gja000936	10.5577	8.12466	40.5551	20.2651	11.1284	80.0976	6.09352	4.45994	16.569	13.1429	3.7669	38.2572	4.05679	1.45545	20.3256	11.3056	4.12849	35.4726
gene-Gja000937	5.92479	29.1614	29.5665	6.18529	74.393	14.8227	39.1178	13.3846	13.7806	6.20393	55.4386	63.1122	29.9526	33.9301	34.3403	4.97659	76.8569	283.856
gene-Gja000938	56.8845	9.6935	4.64357	6.10363	4.85557	35.6302	14.1454	13.2693	9.06878	15.7137	186.236	14.2415	36.6783	84.749	6.67383	14.0487	1.88679	0.577663
gene-Gja000939	1.7196	1.74229	4.30832	0.342186	1.15159	2.12598	3.57025	13.5961	13.8501	14.6763	19.1652	6.41182	4.68337	0.957433	0.883636	0.41737	0.381079	1.9638
gene-Gja000940	10.9368	2.24845	8.70982	2.37064	6.3182	5.08619	3.7876	2.4451	20.6942	12.2864	7.4985	2.28865	1.10655	2.42022	13.3196	0.148116	0.272254	0.197122
gene-Gja000941	7.57319	15.9992	22.5347	5.31638	38.6936	3.45501	2.38655	8.51464	51.2245	2.80179	6.18228	2.08998	1.85304	13.4596	6.065	1.53173	0.0939966	1.10712
gene-Gja000942	139.38	156.722	37.9134	39.6206	99.1539	91.7589	36.075	124.099	278.037	16.1239	26.7918	20.8676	16.211	52.358	6.04375	8.72188	2.85527	5.09286
gene-Gja000943	90.5476	113.584	336.26	161.641	165.607	444.003	582.699	705.097	1104.39	179.297	297.601	184.384	204.313	16.2797	111.338	19.9302	2.49079	10.3301
gene-Gja000944	19.8389	7.66933	7.7987	10.4215	10.8337	8.82044	10.0308	3.31633	24.373	6.23354	5.87133	10.5055	5.28199	9.24879	18.878	0.413043	0.326316	0.705754
gene-Gja000945	11.4532	25.8892	15.6026	21.0841	30.0044	6.58577	49.4775	5.16425	28.2085	13.9045	102.883	33.5273	19.2853	21.8207	35.729	17.0735	0.683031	3.24782
gene-Gja000946	33.3132	492.795	562.468	79.6919	239.062	639.311	14.732	354.889	44.2064	510.513	36.394	405.951	164.24	75.8352	180.714	254.766	48.37	56.6667
gene-Gja000947	0	0.16161	0	0	0.0471254	0	0.0514237	0.0363767	0	0.375895	0.0140667	0	0.0237781	0.0181563	0.224005	0.0379196	0.662204	0
gene-Gja000948	9.05962	4.46967	144.375	37.2193	7.55671	63.5191	20.194	14.8454	13.982	11.4839	16.9844	16.1343	1.02818	31.3921	9.18021	4.66411	6.96456	2.65339
gene-Gja000949	6.67007	39.0841	31.5633	10.5926	4.40035	21.9767	53.8071	7.59685	125.06	15.461	10.1605	8.9519	6.80841	4.43685	21.9922	2.72116	18.7451	9.55732
gene-Gja000950	5.8001	21.3581	10.3579	11.8957	58.5662	9.48701	10.3337	34.6371	23.9472	23.1875	8.86495	9.29513	5.94575	4.87196	21.7276	3.66891	9.88822	1.29806
gene-Gja000951	88.3937	139.111	52.3338	520.324	42.3689	270.533	294.081	84.8455	539.944	190.946	159.203	299.312	202.644	197.221	190.954	502.801	67.9885	129.201
gene-Gja000952	113.397	46.9521	84.7151	455.389	14.2036	30.3901	42.6681	9.48838	73.3441	75.8416	139.011	167.198	8.6802	50.4992	5.94059	9.58887	7.815	17.8305
gene-Gja000953	264.306	115.071	28.0796	43.0337	39.5422	90.9314	37.5456	22.4907	152.122	141.022	41.9	90.1972	132.679	36.5926	58.222	11.9371	4.42275	11.3428
gene-Gja000954	92.3832	136.012	47.8701	65.6383	92.0707	139.639	76.6854	62.8807	122.705	63.6584	35.0833	77.2152	481.291	41.3319	149.172	74.3422	71.6	160.807
gene-Gja000955	187.606	113.595	98.0919	106.918	6.45475	11.2897	40.5369	191.962	229.936	26.9651	4.87673	17.9645	23.9126	59.7743	44.9133	14.0063	5.58109	25.5633
gene-Gja000956	0	0.12385	0.631146	0.679566	0.130658	0.771405	0	0	0.245142	0	0	0	0	0	0	0.169164	0	0
gene-Gja000957	0	0	0	0	0	0	0	0	0.0339305	0	0	0	0	0	0	0	0	0
gene-Gja000958	166.64	98.3544	7.91484	10.7437	102.031	57.8046	22.5388	118.834	11.1334	28.7039	45.359	11.2124	9.51057	40.4112	36.0979	437.129	12.8681	25.0995
gene-Gja000959	61.9861	92.8192	28.8464	27.3247	20.6733	17.4929	37.5758	12.3504	10.4075	20.9117	11.0373	10.0702	207.495	80.8443	8.58886	13.1299	8.44985	27.1099
gene-Gja000960	7.16792	201.36	45.4702	42.05	46.7653	82.9583	21.8452	26.7849	93.5776	12.1001	192.319	54.6571	37.0659	26.5554	29.6905	25.4802	38.2823	20.1921
gene-Gja000961	1636.62	523.263	494.458	326.956	348.675	870.648	758.487	852.649	428.222	287.272	331.74	156.239	200.146	136.485	266.665	42.5472	48.2911	108.571
gene-Gja000962	0.217477	1.02256	0.481249	0.213338	0.00662755	0.0852691	0.408061	1.24559	0.365587	1.00362	1.54314	0.0214807	0.222086	0.0701805	0.105096	0.136802	0	0.0581758
gene-Gja000963	2.91393	0.635347	0.579915	1.50934	0.318927	0.0669305	1.22189	0.523294	0.723644	0.251182	0.228951	0.695585	1.621	0.174595	0.928977	0.0731625	0	0.903101
gene-Gja000964	108.565	46.8915	171.028	153.796	63.9949	34.0811	55.8582	29.0896	13.5094	37.963	79.0456	95.1627	83.9854	114.454	25.1756	73.7134	5.42695	11.7527
gene-Gja000965	2.21135	2.09634	0.873234	3.03788	0.740226	0.400412	0.310966	1.17639	2.82036	0.336731	1.58101	0.795184	0	0.112722	1.49162	0.682552	2.72044	0.942979
gene-Gja000966	36.6184	104.462	33.0497	127.182	536.672	462.734	48.4241	87.3382	30.2399	106.337	134.302	22.1635	49.0167	38.2476	151.485	43.2694	5.44595	45.5696
gene-Gja000967	0	0.312422	0.130656	0.854038	2.22641	0.0129075	0.0824376	0.149693	0.388449	0.0874743	0.151792	0	0	0	0	0.303357	0.759294	0
gene-Gja000968	53.3858	247.232	49.023	14.0633	20.3806	30.3024	118.188	9.8084	211.044	15.5524	8.46221	82.8077	16.6304	58.8983	37.0047	28.2016	3.17257	23.3609
gene-Gja000969	42.6518	44.6829	12.6364	47.2363	81.3759	111.757	26.9619	44.7375	10.1589	36.3769	11.1292	36.6986	3.07773	7.87871	51.7417	41.4587	18.5436	13.2407
gene-Gja000970	116.187	22.2716	109.397	53.674	386.84	16.9138	24.577	13.4176	138.991	33.8589	87.0282	16.6472	82.2696	32.6729	265.347	28.2488	68.8462	81.0762
gene-Gja000971	412.147	881.572	63.6771	215.244	947.516	88.3176	46.0869	69.3974	65.7061	14.6546	247.379	257.012	31.0546	13.8367	52.6509	29.7025	3.57137	8.18037
gene-Gja000972	314.418	1641.27	879.604	252.981	717.698	155.945	1451.91	110.79	1514.15	290.992	429.015	230.831	1247.32	2402.53	120.536	434.45	7348.7	2651.29
gene-Gja000973	5.26547	15.7279	10.1719	12.8535	2.08667	6.32902	6.78055	5.78012	7.30929	4.20188	1.73331	5.24145	4.15994	6.53594	2.70805	0.95545	0.138495	2.37272
gene-Gja000974	18.8339	12.9172	22.5822	90.9732	159.478	19.1748	130.024	44.5483	14.4152	87.3578	144.821	69.8733	17.5432	21.9561	49.9347	7.6611	12.3767	11.6221
gene-Gja000975	0	0	1.21323	0	1.0773	0.209195	0	0	0	0	0	0	0	0	0	0	0	0
gene-Gja000976	0.0816661	0.0865254	0.136203	0.293884	0.118426	0.0925466	0.796269	0.0767846	0.0636924	0.0493599	0	0.131318	0.109333	0	0.0612032	0.777351	0	0.166608
gene-Gja000977	169.513	465.434	66.3155	122.147	300.623	77.6826	113.753	88.8994	60.4037	16.7536	123.145	140.878	130.626	131.238	17.5896	6.08657	32.0561	34.3112
gene-Gja000978	58.4939	133.2	65.5354	39.957	32.402	15.9137	46.4042	26.714	8.81888	170.94	153.832	79.0073	22.7567	45.9464	38.9153	95.3996	16.709	215.216
gene-Gja000979	26.5582	10.8646	8.66393	18.5848	22.1594	10.2229	24.6615	33.0444	30.0317	47.7608	27.9571	16.8261	22.6514	11.1614	37.8919	35.4089	56.1034	179.948
gene-Gja000980	27.5343	39.6242	141.827	37.0861	12.0174	160.896	96.7311	426.553	185.61	11.1492	97.4303	89.5793	176.408	126.132	276.706	67.8934	21.5391	258.364
gene-Gja000981	53.5851	337.929	35.1638	16.5158	149.892	176.851	29.3173	8.82278	45.3092	10.8159	48.187	88.8501	23.1427	61.3726	99.7443	57.8992	11.5554	25.4602
gene-Gja000982	7.29212	32.0654	4.49675	32.0306	3.69506	7.44594	9.11633	20.6815	15.909	1.62489	4.89033	1.85045	3.82976	4.90076	5.56417	0.892957	0.0765573	1.14733
gene-Gja000983	1.51494	2.98802	0.673773	3.86198	1.95051	2.1172	1.58142	1.5179	0.502731	0.884095	1.32207	1.15755	1.7246	0.403333	0.33963	0	0.303464	0.606196
gene-Gja000984	198.184	374.685	207.475	186.655	61.6485	327.099	73.4194	409.379	147.151	19.4662	81.2426	1048.93	90.4587	20.8252	95.2242	19.8565	5.33926	16.9735
gene-Gja000985	23.0888	8.35344	10.2007	8.94409	3.96935	4.9121	30.7532	1.976	6.189	6.23183	1.65997	2.14273	1.82241	2.15045	6.69107	0.656531	0.109329	1.51549
gene-Gja000986	147.439	79.8481	32.8962	78.2138	53.7391	11.4801	16.0162	13.2644	6.06409	12.1687	18.5896	35.1941	5.7977	33.5995	9.21185	1.53346	9.9456	4.9506
gene-Gja000987	24.4669	48.4254	4.93037	61.9934	57.3424	37.0275	18.5954	18.2527	7.138	5.91667	6.02264	10.2385	7.25098	9.85464	1.38137	7.3495	0.85169	0.608102
gene-Gja000988	20.5399	33.5566	17.8164	8.07874	15.0547	66.6783	4.68587	94.6202	15.0142	60.1056	46.705	39.0618	119.805	5.518	122.923	115.274	16.2299	37.2811
gene-Gja000989	10.5373	21.3142	36.9859	8.99135	12.622	41.0802	4.8096	1.82077	11.3244	9.1609	2.04237	21.1371	9.5396	9.70065	8.95426	0.546708	0.197367	0.606196
gene-Gja000990	16.7856	9.58128	4.33284	2.66922	2.39197	25.9484	0.908425	1.35916	6.34448	4.00954	3.45575	4.4474	1.45713	1.07133	0.936409	0.0606549	0.407202	1.11456
gene-Gja000991	44.4102	102.068	172.857	106.859	65.8816	37.6591	12.7322	144.517	20.4194	77.5912	30.4949	8.25466	70.7301	97.6341	28.3529	83.8597	15.9063	51.3246
gene-Gja000992	401.129	248.993	57.0427	176.67	376.108	114.428	1043.76	531.146	239.024	540.653	1104.85	211.463	290.683	142.827	264.741	303.628	35.3364	197.48
gene-Gja000993	74.1934	129.04	179.605	61.8902	25.7567	69.8744	203.49	131.783	23.32	16.9875	24.8408	370.533	39.4642	24.9574	173.713	103.021	36.3854	79.3892
gene-Gja000994	65.7072	46.9424	262.332	42.7048	71.1514	39.9004	157.805	21.8761	17.7738	111.627	66.1958	14.6937	88.7221	124.719	38.0483	15.2382	6.39448	32.8787
gene-Gja000995	73.7944	53.7264	23.4324	123.736	182.338	93.5834	40.6107	191.746	239.205	40.1833	59.8772	38.3333	231.956	223.753	333.5	136.283	9.88905	18.314
gene-Gja000996	92.8297	47.9051	16.6419	15.3707	18.6659	19.4789	12.6407	314.763	20.3264	48.3267	60.1103	55.2022	132.419	180.079	34.0047	8.58646	32.0847	58.5433
gene-Gja000997	69.3263	119.079	77.1716	75.3971	116.375	82.6823	26.8033	188.441	33.2242	270.725	47.0011	97.9082	123.894	23.2121	36.4352	78.4814	27.2584	123.647
gene-Gja000998	56.4948	212.468	14.2727	186.416	695.496	29.5073	24.7605	195.297	222.469	951.522	165.52	116.845	59.4474	20.3428	39.5011	177.129	47.4812	69.8615
gene-Gja000999	19.6372	53.3123	23.5404	9.25802	36.14	57.0125	12.9861	30.4161	6.74418	18.3931	65.9383	38.3478	14.0454	24.3274	10.9752	5.87925	4.86029	12.5177
gene-Gja001000	142.859	195.513	61.9512	186.863	215.542	16.0027	43.6116	608.43	171.479	114.202	272.782	186.657	73.9849	64.7279	54.866	440.904	11.4622	129.324
gene-Gja001001	74.0036	40.9035	167.425	66.8023	53.459	264.604	313.205	87.7869	137.79	590.525	56.9256	330.318	111.336	49.1098	502.61	136.723	18.5242	24.2281
gene-Gja001002	65.3583	62.9742	37.258	107.811	149.456	50.9833	137.153	401.687	268.458	64.9415	14.1979	160.84	9.41072	13.1334	85.2159	1.52593	3.60665	2.75269
gene-Gja001003	12.4613	12.1472	9.3869	3.48872	77.3386	39.9661	79.5342	51.7825	11.7166	17.815	16.8223	70.1382	13.4917	10.0665	12.7712	24.7065	17.6534	88.4764
gene-Gja001004	73.8152	130.934	30.4298	296.684	92.9578	44.7338	67.6234	24.9879	16.0284	45.794	409.217	42.7673	27.16	78.4721	45.5364	225.654	2.14488	83.2458
gene-Gja001005	3.64751	30.3743	4.58939	4.61255	21.2179	3.76238	51.1375	6.79893	20.6653	7.70163	49.4035	26.713	38.2514	66.6995	2.69207	2.05272	0.304561	3.05539
gene-Gja001006	20.7369	24.0441	67.0055	69.8757	15.6129	48.7848	108.697	64.1961	151.647	21.9969	106.353	26.7781	54.1873	39.1309	17.6081	35.7183	21.1223	5.49166
gene-Gja001007	144.861	117.656	84.3331	97.8052	337.852	388.64	1029.69	47.8513	60.7987	21.2927	59.813	132.731	590.311	38.1865	33.2053	61.2134	6.12942	5.91065
gene-Gja001008	106.921	24.5409	15.5238	322.263	131.852	101.626	161.989	46.2847	226.335	9.21654	107.168	29.0681	16.6131	65.0254	6.4866	4.90347	71.6492	69.833
gene-Gja001009	64.541	30.3296	86.1766	37.0411	22.2456	93.3416	68.4954	124.538	38.7929	59.2157	58.7609	68.6661	21.3059	165.77	18.4389	12.8543	11.3153	42.3729
gene-Gja001010	0.72404	1.5034	0.046373	1.07284	1.92671	0.382563	0.211586	0.399097	0.147351	3.01584	0.0595908	0.831678	0	0.0887895	0.444397	0	0.156635	0
gene-Gja001011	2.52857	4.26627	1.14253	7.69389	2.82909	15.5483	20.5688	6.82232	17.6885	48.0004	8.41277	6.85742	18.997	0.514954	2.35987	1.94244	3.2089	0.062805
gene-Gja001012	0	0	0	0	0.128447	0	0	0.00945552	0	0	0	0	0	0	0	0	0	0
gene-Gja001014	0	0	0	0	0.00725742	0.321047	0	0	0.149254	0.0382856	0	0.0587668	0.168506	0.0488295	0	0.289247	0.139612	0.542177
gene-Gja001015	0	0.0773362	0.061686	0.224005	0.126701	0.0217809	0.270655	0.105632	0.0695208	0.175663	0.130032	0.0101586	0.0645228	0.119241	0	0	0.166598	0.364174
gene-Gja001016	0	0	0	0.286472	0.00941977	0.0220139	0.0767407	0.0489497	0	0.0169648	0.0527074	0.0068227	0.0518115	0.181993	0	0	1.39291	0.926725
gene-Gja001017	0	0	0	0	0	0	0.042045	0	0	0	0.449257	0	0	0	0	0	0	0
gene-Gja001018	3.01367	3.57465	0.999867	2.66145	7.70682	1.04303	1.74881	2.67955	0.774524	0.876169	0.963307	0.084524	0.237113	0.0913451	0.180609	0	1.55363	5.64015
gene-Gja001019	2.72846	0.119717	1.72865	0.668691	6.63901	2.0139	0.0706718	0.283938	0.838628	0.162396	0.187306	0.354781	0	0.522859	0.43695	0	0.404897	0
gene-Gja001020	24.1516	77.3304	17.9164	15.436	10.8315	69.1693	16.4291	65.8575	28.9494	80.891	137.615	43.8524	21.6855	28.7899	28.8285	237.826	12.9534	38.7295
gene-Gja001021	26.0287	22.5376	5.40081	1.77932	3.17264	3.44707	157.57	9.42206	13.6418	65.5333	13.5422	261.534	11.45	2.88681	14.9987	1.62583	0.612751	2.37589
gene-Gja001022	61.1048	46.8881	3.67284	35.3525	7.77326	22.5136	3.27711	3.80637	1.25049	6.05886	1.88553	5.49438	1.36168	3.05335	1.20603	1.19957	3.99433	5.28521
gene-Gja001023	0	0	0	0	0	0	0	0.0757898	0	0	0	0	0	0	0	0	0	0
gene-Gja001024	0.042489	0.263755	0	0.179005	0.130492	0.396723	0.215341	0.0640023	0.13931	0.414167	0.32433	0.0475836	0	0.0251702	0	0	0	0.631949
gene-Gja001025	67.0476	46.1194	10.4001	7.72513	177.101	52.3097	26.8737	34.0353	17.7409	46.5119	4.94306	21.4869	14.5056	4.69718	7.24876	0.657839	0.090706	0.258249
gene-Gja001026	3.24198	17.1579	3.34712	5.28433	26.9343	5.93308	6.57715	32.8863	17.919	18.3096	15.7979	23.0111	0.88043	16.1394	3.25658	4.50496	1.10974	3.47138
gene-Gja001027	1.82681	1.85234	5.31589	0.328109	1.85167	1.22517	0.120556	3.49716	0.218647	0.441805	0.170421	0.112754	0	0.0328971	0.26102	0.296575	0	0
gene-Gja001028	130.33	45.596	198.574	97.4443	173.258	494.342	73.7023	52.6194	92.0943	45.106	97.926	573.373	7.79468	44.239	12.5364	14.2554	3.771	13.4289
gene-Gja001029	125.165	34.8488	5.09889	16.8687	8.31975	27.3779	13.0453	57.3724	33.1056	8.16895	8.53496	17.4199	0.436937	11.5798	12.7645	0.476624	0.684651	0.34131
gene-Gja001030	5.75073	49.7547	2.94635	22.701	48.4003	13.9046	4.22557	1.8968	24.8069	6.3141	9.49135	6.38343	7.18145	1.22904	12.358	4.58228	0.970437	2.32836
gene-Gja001031	9.14732	44.4561	8.08637	52.9881	68.4136	26.0692	17.2445	38.8944	7.78869	3.90261	5.2658	2.2644	12.674	2.89647	1.88494	2.83233	1.2294	0.996182
gene-Gja001032	35.0016	156.629	24.0976	275.578	28.8227	43.3146	84.4826	77.5364	115.311	10.265	94.778	43.821	11.0228	57.923	10.3264	7.58349	2.2866	16.418
gene-Gja001033	0.613129	2.6685	4.4423	1.56768	2.80713	0.863797	1.30823	3.74872	8.94395	0.960691	3.75733	3.08895	2.21579	0.790755	0.144327	0.739391	0.133978	0.704896
gene-Gja001034	16.8047	148.535	12.4215	35.1506	53.2681	24.9842	29.976	97.1775	91.6478	17.4666	6.53494	48.3628	9.76911	29.7846	58.1814	12.6869	3.25553	66.8561
gene-Gja001035	0	0	0.0452585	0.10392	0	0	0	0.529231	0	0	0	0	0	0	0	0	0	0
gene-Gja001036	0.300462	0.0643099	0.384024	0.353317	0.35505	0.0388762	0.532405	0.257685	0.425902	0	0.0663584	0.0416442	0	0	0.0390035	0	0.0288876	0
gene-Gja001037	76.3082	346.021	21.9219	479.669	216.178	57.3922	670.587	291.151	278.528	139.758	35.5683	77.4208	1282.87	566.39	112.505	26.5084	36.1096	130.936
gene-Gja001038	7.85676	133.681	11.3101	97.5667	203.879	89.354	21.6009	44.697	37.0546	31.5002	23.8264	14.2262	18.3374	16.096	39.1539	9.57198	16.9557	19.6253
gene-Gja001039	2915.55	1718.44	544.491	5308.57	3404.43	2671.76	715.051	1056.54	580.29	1400.64	483.001	275.001	463.311	1207.03	1059.09	805.508	56.0125	246.256
gene-Gja001040	0.142037	1.00991	0	0.244123	0.149357	0.0911906	0.476722	0.218436	0.336418	0.132478	0.198024	0.048437	0.321231	1.15046	0	0	0.0941595	0.062805
gene-Gja001041	1.10401	10.1948	1.11718	3.38831	3.75707	6.20164	0.496795	1.56098	0.702739	0.1826	1.54381	0.00954997	0.167807	0.0301816	0.107325	0.141203	1.02006	0.0964953
gene-Gja001042	3.04335	1.54949	2.66586	2.50715	4.67085	7.38695	14.9453	0.66682	0.554186	0.317586	1.40685	6.95585	2.67693	0.19382	2.22954	0.982598	1.99624	0.295683
gene-Gja001043	12.4669	17.2593	2.86004	4.91719	18.4321	12.227	0.516774	0.324852	0.546554	0.63613	0.312872	0.513833	0.273428	0.235961	0.60325	0.3902	0.223174	0
gene-Gja001044	41.0771	27.3451	413.134	426.73	304.219	43.9198	8.25027	6.92343	2.88143	9.82197	25.0245	1.36781	0.940804	2.84083	3.15361	1.66192	2.99959	4.10767
gene-Gja001045	65.2303	3.79003	3.12859	5.71462	12.5808	17.7051	7.58214	10.5407	20.8426	11.5906	3.34076	12.8152	6.51122	1.33314	1.33504	2.56801	0.183081	0.559062
gene-Gja001046	0.0974649	2.48335	0.0822843	0.244314	0.651311	3.12468	1.91172	0.213759	0.414909	0.676138	0.588118	0.628945	1.74763	0.411995	1.19934	0.829174	0.385745	0.0320638
gene-Gja001047	11.5806	3.73856	4.45364	35.9726	28.3085	32.5565	2.3192	1.80143	21.0822	3.74962	4.0013	6.56383	3.93822	14.8649	14.3626	24.3378	0.910645	10.9059
gene-Gja001048	74.2439	276.136	44.6923	101.9	31.4377	265.235	14.897	166.35	59.7838	96.697	500.84	34.7074	20.0249	150.808	195.424	266.649	55.4516	265.563
gene-Gja001049	6.23648	13.6264	46.5053	27.7262	44.8789	22.3182	85.0071	61.8652	59.1661	50.4976	12.1839	58.7961	21.6363	48.2212	331.772	104.139	9.66799	25.9558
gene-Gja001050	1.32356	0.0469162	1.75443	2.16866	2.1848	0.325278	1.15304	0.18333	2.67384	0.750988	0.506988	0.609514	25.9253	1.51595	8.1122	1.29222	0.337245	0.614544
gene-Gja001051	517.678	451.392	222.732	557.407	411.466	141.06	148.873	257.731	439.529	248.59	182.315	203.782	95.3644	258.492	145.067	361.935	78.0887	86.5906
gene-Gja001052	0.844774	0.197453	2.81707	1.55422	0.109596	5.72896	0.0681729	0.681435	0.439735	1.84956	1.67564	0.636157	8.15236	11.1599	6.01977	0.287575	0.475229	1.27012
gene-Gja001053	11.7751	119.154	96.0114	142.117	23.4773	9.34374	114.362	110.694	117.817	13.6352	38.9664	313.448	99.007	367.312	41.4445	267.168	107.737	29.2822
gene-Gja001054	23.9046	77.9679	10.3668	24.9225	11.6343	11.0853	44.5669	19.7339	77.1188	53.8392	32.8747	38.0975	64.1871	176.276	68.7948	5.8499	4.27249	18.4127
gene-Gja001055	23.1911	63.0521	10.758	35.6728	22.6442	43.5089	86.987	36.6221	152.886	55.4748	105.641	251.518	53.7643	113.158	52.7501	47.8024	8.64097	5.24736
gene-Gja001056	30.9983	28.1362	84.9217	81.4708	16.3506	56.0686	20.4323	10.8013	49.0573	19.4969	145.283	49.1319	200.78	18.75	10.8028	11.0851	6.03379	45.577
gene-Gja001057	8.48305	13.296	17.7996	14.4967	11.5094	38.8398	121.687	102.435	188.372	29.5861	95.4809	136.217	48.9353	12.9388	230.935	78.7965	78.9036	83.1212
gene-Gja001058	133.67	87.4949	161.536	141.896	37.7316	21.7091	65.3708	51.1432	379.696	81.8293	8.42976	130.947	17.1202	18.1535	5.91862	2.70124	3.72872	1.11136
gene-Gja001059	98.06	41.3749	57.5406	63.6284	37.2149	59.6949	21.6149	15.8663	23.0966	47.1211	16.483	90.237	10.796	52.536	8.96262	15.6568	13.6843	3.20545
gene-Gja001060	490.666	103.218	117.14	39.1182	260.756	287.726	282.219	455.263	478.626	311.946	114.201	179.035	181.827	200.939	302.84	108.375	73.5031	86.7249
gene-Gja001061	90.6091	25.4227	15.5573	24.3795	37.6713	17.3283	8.86971	20.4733	32.299	62.5512	34.0711	25.8729	31.1905	7.5423	9.4992	44.8333	4.16768	4.51127
gene-Gja001063	0	0	0	0.156014	0.62229	0.0152418	0	0.0527683	0.319427	0.0542959	0.113014	0	0	0.0885942	0.0177602	0	0	0
gene-Gja001066	132.467	105.149	61.3492	183.255	118.414	51.4776	140.046	328.852	82.7457	116.393	190.618	147.032	189.616	217.18	63.5865	70.275	4.69218	292.313
gene-Gja001067	94.0791	115.774	69.26	74.6308	91.5255	334.035	200.142	367.212	116.466	341.324	24.9221	56.6105	79.9257	69.1306	93.2312	51.5055	10.3815	22.2408
gene-Gja001068	0	0	0.320833	0.0621597	1.66981	0.0404819	0.126229	0.12977	0.462618	0.116981	0.0748354	0.0650632	0	0	0	1.10149	0.147156	0
gene-Gja001069	95.0074	147.713	75.7967	26.6638	11.3784	21.614	32.4002	98.1049	22.3746	118.753	62.0058	175.265	9.57885	7.36691	47.8431	61.5958	0.956243	2.53695
gene-Gja001070	53.1494	83.3799	229.483	12.7614	25.0998	145.71	231.406	123.244	57.7324	123.191	552.243	242.906	194.164	209.379	421.959	710.745	55.8291	454.724
gene-Gja001071	313.983	211.934	95.6971	55.4908	771.228	441.403	40.7526	276.059	559.105	778.88	47.3889	50.4858	161.667	93.0958	88.1259	71.0532	57.2358	38.2738
gene-Gja001072	167.28	59.9801	41.7302	50.2757	7.75654	93.5737	31.368	44.3313	156.633	45.2788	79.807	32.0946	8.8596	5.94588	17.4551	30.9346	24.0967	4.87236
gene-Gja001073	11.7938	27.5223	44.7608	39.5455	13.3701	5.38008	29.3972	22.968	44.238	15.0779	4.7696	86.809	9.88673	24.9642	6.62746	84.4665	8.47256	5.73841
gene-Gja001074	4.77091	15.5008	14.2796	37.0835	4.72165	20.8849	5.33851	3.54708	3.58566	6.45795	12.753	9.14498	38.5478	5.37075	14.3844	7.21508	2.51848	2.35487
gene-Gja001075	6.98486	4.38146	0.129248	3.95492	6.46378	1.29867	9.84647	2.98368	20.4405	5.73184	1.0791	23.2367	0.550509	0.313261	1.0093	1.10284	0.0557934	0.17516
gene-Gja001076	26.0586	41.5158	30.346	87.362	192.8	18.0826	49.2577	17.8198	86.734	65.9714	34.607	51.3132	19.2476	36.9851	10.6705	38.9574	2.35961	23.4299
gene-Gja001077	0.192423	0.932378	0.402639	2.55843	0.930393	0.585006	0.72146	0.288888	5.81577	0.485719	1.3261	0.490477	0.660434	0.20729	0.73733	0.596138	0.253257	0.0419472
gene-Gja001078	41.0154	25.2728	37.6506	28.09	23.1112	69.4923	21.8512	19.8292	36.2934	19.4466	68.3517	69.6827	3.02683	16.7253	45.161	43.0153	1.90091	4.38236
gene-Gja001079	0	0	0.214153	2.35205	1.73939	2.87282	0.645409	0.134528	0.319427	0.245028	0.596472	0.827182	0.766575	0.18341	0.100725	0.0153661	0.390914	0.175957
gene-Gja001080	159.878	64.1425	99.4326	208.401	346.401	214.908	142.34	268.174	374.867	684.295	229.852	139.25	56.5307	377.391	32.2129	525.801	109.767	423.473
gene-Gja001081	0.042919	0.168436	0	0.0845302	0.0173187	0.0159418	0.0748146	0.153297	0	0	0.0417305	0.131468	0	0.141564	0	0	0	0
gene-Gja001082	203.224	538.479	60.7771	25.891	128.118	85.9982	72.273	12.2922	70.9903	48.6557	14.8283	226.308	45.0746	15.9723	174.24	6.21742	9.10812	24.5417
gene-Gja001083	97.6605	348.619	33.7758	35.563	80.079	702.254	24.0383	67.0497	45.6575	62.8023	34.1231	111.498	36.1529	65.556	171.698	51.2714	17.966	46.7554
gene-Gja001084	162.837	91.9928	21.8715	36.9785	58.322	18.6481	9.85282	82.6812	161.61	58.1083	9.86183	12.5432	11.6905	43.323	43.9592	4.70397	4.05765	6.62686
gene-Gja001085	2071.03	1578.58	216.639	2479.49	600.007	797.37	300.603	319.529	140.597	539.387	3842.34	891.035	860.329	1037.2	193.286	17.0748	15.294	109.288
gene-Gja001086	7.7356	10.0835	12.7251	21.0457	19.5019	35.7607	44.8145	16.2674	113.925	34.7283	12.7318	113.33	10.9249	23.8398	14.1075	7.73078	2.78443	2.0977
gene-Gja001087	896.859	165.43	149.062	215.307	78.1967	175.118	321.369	24.7386	474.898	115.321	79.5501	65.0578	338.64	46.4073	534.888	256.35	81.4646	28.2788
gene-Gja001088	71.042	469.399	217.65	131.411	64.4516	192.233	44.2982	99.0005	313.865	65.5298	84.0219	170.014	20.04	24.8053	148.997	10.1297	63.2189	25.0978
gene-Gja001089	299.855	237.725	403.065	670.335	231.97	92.0935	58.4267	59.1137	152.596	346.226	77.0207	264.674	41.9742	43.7222	332.728	55.3958	29.3538	14.2963
gene-Gja001090	209.985	147.014	16.3614	49.6875	100.487	30.1113	16.6525	81.3998	25.4755	16.804	359.831	25.0553	18.2645	18.4848	33.5195	176.313	4.91602	11.6925
gene-Gja001091	31.5732	10.9034	5.32393	4.29663	3.41732	2.54895	15.6807	8.28374	19.1346	5.09565	7.4317	9.75113	58.5088	39.1731	68.6249	0.91207	1.72985	1.24245
gene-Gja001092	3.35893	1.96945	1.65525	0.697979	1.0773	3.57828	2.34148	2.58356	1.01194	24.4729	0.568796	3.23847	6.79157	5.49484	0.486699	0.19256	1.52792	0.422958
gene-Gja001093	15.6762	122.763	92.7234	30.19	54.7821	72.7233	18.8251	9.47964	18.1332	14.7502	33.6626	26.2868	18.5453	29.1639	15.54	2.31214	2.70447	4.49234
gene-Gja001094	3.51121	20.055	4.09122	6.90881	4.22564	2.65136	6.16923	5.27641	2.67135	3.87329	2.36841	20.3579	5.43808	9.95706	9.90915	13.8464	7.7298	7.58164
gene-Gja001095	43.6614	310.399	14.5292	159.339	75.9703	26.4616	98.1149	33.7164	127.983	265.322	34.1016	29.5621	118.862	66.0106	218.793	75.0074	351.94	86.6323
gene-Gja001096	64.0891	100.595	162.87	215.792	7.46293	15.5148	11.7299	13.6858	27.8188	21.7481	39.5542	33.73	19.6092	15.4414	41.5499	94.7477	12.4855	24.2303
gene-Gja001097	76.0554	614.642	239.342	141.882	131.782	154.206	157.029	448.356	426.451	133.118	103.181	868.307	190.824	170.401	132.555	158.291	168.888	37.2757
gene-Gja001098	198.334	105.554	74.289	24.8	52.4161	72.0556	56.6346	39.1874	355.173	28.8084	25.8948	229.543	26.8264	23.872	91.3857	13.0524	7.43871	26.1864
gene-Gja001099	95.1116	320.407	473.095	494.373	543.666	1050.49	441.349	431.08	674.957	813.156	88.9357	95.1654	474.133	125.222	122.177	132.32	1803.19	585.735
gene-Gja001100	3.79918	30.5631	3.62843	25.8539	9.55892	54.2305	1.60943	11.1411	13.5283	4.12427	7.29981	11.9946	5.0766	4.9489	12.0119	1.38196	0.320712	1.5894
gene-Gja001101	161.359	182.67	179.339	47.2059	12.5328	145.051	15.9362	249.836	83.7499	7.77835	51.3862	16.3429	121.197	319.531	47.355	25.9632	4.66891	50.3853
gene-Gja001102	61.4099	238.066	41.8467	133.701	40.5061	118.813	143.284	35.137	57.7076	20.1466	28.9178	138.352	32.5584	121.858	77.4861	63.5363	42.1624	207.701
gene-Gja001104	58.5761	105.048	52.8948	78.6347	27.9216	129.491	19.0391	45.4217	153.123	106.856	248.738	638.675	53.556	32.1699	36.172	114.9	41.2273	409.406
gene-Gja001105	0	0	0	0	0	0	0	0	0	0	0.266851	0	0	0	0.0203567	0	0	0.0664068
gene-Gja001106	0	0	0	0	0	0	0	0	0	0	0	0.0430824	0	0	0	0	0	0
gene-Gja001108	0	0.101202	0	0.128411	0	0	0	0.12106	0.0145461	0	0.448373	0	0	0	0.267545	0.109784	0.438389	0.0931038
gene-Gja001109	25.9556	90.9421	20.8103	121.693	41.1442	20.4858	8.63659	29.9968	27.9562	148.395	56.749	24.7565	47.5595	32.7235	15.8208	10.918	8.1929	107.697
gene-Gja001110	326.84	244.32	361.537	444.342	463.484	67.546	53.0329	249.899	140.961	649.441	134.739	54.1999	190.525	82.0578	122.632	173.008	663.673	980.905
gene-Gja001111	80.3747	151.78	404.687	814.592	175.118	95.6659	57.2711	35.6836	95.2959	132.008	77.703	143.344	101.271	33.6312	44.7048	64.647	5.42714	31.7469
gene-Gja001112	50.5604	55.0935	425.168	77.6039	85.8993	92.1822	514.222	432.057	415.728	254.245	103.176	24.7069	34.3314	48.4995	38.1121	56.3298	2.56533	27.3702
gene-Gja001113	641.38	736.188	145.658	99.3699	94.7739	216.226	113.452	456.743	648.662	330.629	200.695	75.6323	103.916	1048.62	41.7159	150.736	110.637	1103.61
gene-Gja001114	3444.3	6407.99	3466.88	2868.98	5144.79	3936.17	2389.79	1356.89	1522.39	790.671	614.087	407.765	409.652	362.861	791.394	227.588	118.005	154.249
gene-Gja001115	1158.78	685.681	528.691	829.027	820.156	622.144	1170.03	664.058	104.341	232.14	155.222	70.7101	193.797	497.005	408.159	1788.19	43.4633	368.799
gene-Gja001116	14.446	12.9711	4.40774	9.10292	5.69182	3.18872	9.59	51.1888	11.5506	75.6037	12.3519	4.73155	30.5473	138.545	12.6295	50.1018	6.59605	3.4176
gene-Gja001117	0.476395	5.09205	1.90684	0.706908	4.03058	8.1322	0.620654	0.995962	2.60488	2.6493	0.189895	0.247086	0	0.0368948	0.303919	0	0	0
gene-Gja001118	0.0712741	0.0998719	3.51182	0.943179	0.21949	0.205138	0.608975	0.67118	1.07654	0.287834	0	0.056668	0	0	0	0	0	0
gene-Gja001119	0.0558001	0	0.0982512	0.711546	0.0324445	0.354669	0.634562	0.0375661	0.152769	0.180466	0.204319	0.0958826	0	0.267905	0	0	0.108587	0.0969306
gene-Gja001120	41.5779	77.3921	21.5513	132.29	28.4212	66.0355	65.885	14.1253	29.5823	64.3304	147.848	28.1153	34.6864	136.944	14.2118	18.8471	7.99662	86.346
gene-Gja001121	11.388	264.596	24.3705	261.967	189.856	28.5931	58.3873	29.4984	28.0328	61.7204	21.5923	31.0013	137.206	14.8897	14.1782	10.3245	110.126	27.9246
gene-Gja001122	25.1857	94.8268	43.1217	337.747	57.1866	77.6	71.15	138.469	305.065	46.195	172.802	48.169	83.975	92.0764	15.9223	13.6345	17.575	85.7599
gene-Gja001123	66.6227	13.7132	9.38377	111.843	13.7054	52.4665	29.6869	25.8999	2.2896	17.6097	35.3152	12.1975	29.4085	17.2429	2.79875	25.4675	7.63621	0.951412
gene-Gja001124	2.0909	0.637229	3.85605	11.7405	5.02489	4.96621	15.1986	2.01918	4.23526	0.924629	2.11074	10.457	0.0800695	0.585062	0.528435	0.378277	0.471924	3.21105
gene-Gja001125	1.91204	2.17855	1.36303	5.40012	0.768532	0.927896	4.73566	0.969509	4.72531	0.614319	0.295106	0.145927	0.06738	0.0755258	0.807882	0.0456845	1.62506	1.44084
gene-Gja001126	4.34067	7.70665	4.41858	13.245	19.3546	20.5965	4.38117	1.00875	7.39931	3.88039	1.08862	1.63864	0.22819	0.48904	1.00893	1.13391	0.0769756	0.609022
gene-Gja001127	0	0	0	0	0	0	0	0	0	0	0	0	0	0	0	0	0.0299662	0
gene-Gja001128	417.957	51.9798	132.547	350.909	133.51	41.4298	133.553	35.6905	119.517	109.252	1390.66	303.718	108.877	178.438	394.214	34.1781	79.0388	391.311
gene-Gja001129	71.2686	11.8516	16.9356	37.6181	24.2146	66.0194	39.2975	21.244	30.7317	68.7027	26.0837	18.9354	26.0397	4.16687	38.0718	12.7812	2.13901	17.1256
gene-Gja001130	47.4697	111.605	11.684	66.882	18.8569	42.0506	67.998	96.1364	100.807	86.2841	87.9961	142.321	90.4772	25.2097	305.269	23.978	14.6018	101.925
gene-Gja001131	0.220377	0.851168	0	0.449119	0.260415	0.751282	2.66641	1.44304	0.753625	4.37276	0.475548	0.490477	0.61326	4.98303	0.475903	12.2161	8.19021	78.9292
gene-Gja001132	282.525	98.3979	12.8792	55.6508	54.3383	91.2367	17.5479	69.1594	42.7467	127.97	26.7247	111.287	27.5491	12.8048	89.3916	10.5363	25.3455	63.1478
gene-Gja001133	0.211946	6.18855	0.597412	4.07953	0.741716	4.95323	0.435651	0.227017	4.57939	1.48662	1.57639	0.392669	0.496019	0.0595872	1.81691	0	0	0
gene-Gja001134	0.960355	4.94342	3.19921	17.1614	1.09063	10.2644	13.7149	5.05063	0.318276	36.1243	2.62491	1.54488	0.725361	0.871506	3.53362	3.43545	0.717061	0.0840663
gene-Gja001135	1.40027	11.3942	0.878892	10.5953	1.30642	1.74097	0.38964	3.04537	2.90789	1.7325	0.910012	0.659606	0.162732	0.128748	1.1787	0.035536	0.0252834	0
gene-Gja001136	0.817471	12.3889	3.48702	3.75472	3.14024	23.6478	3.15458	1.55586	2.72152	2.53112	0.446741	4.44482	1.84457	0.558282	5.54088	0.255519	0.325761	0
gene-Gja001137	20.8873	78.8464	45.6318	43.4266	78.4292	38.5163	82.3036	99.9079	15.0061	21.2597	122.898	122.031	2.02763	45.9743	156.177	5.86293	4.69196	3.83508
gene-Gja001138	18.0616	46.8164	8.67947	7.20921	18.3821	158.91	14.6762	10.4446	44.3726	31.393	17.495	105.266	47.6581	646.548	365.773	147.036	15.973	13.8434
gene-Gja001139	0	0	0	0	0	0	0	0.450949	0	0	0	0	0	0	0	0	0	0
gene-Gja001140	0.11328	2.21554	0.373383	0.875133	4.63159	2.25989	0.354283	0.271759	0.125922	0.0325184	0.0812699	0.635501	0.342429	0.226426	0.0309984	0.152142	0	0
gene-Gja001141	73.6086	169.023	37.5693	158.36	295.781	65.5161	255.186	23.1102	50.2608	611.229	354.33	72.9446	33.1991	98.6611	151.905	1023.71	36.3634	110.965
gene-Gja001142	69.8102	66.6808	93.9079	77.4574	26.0601	75.738	19.8417	21.9409	11.8607	12.7248	5.24444	8.82167	38.9714	7.07849	19.3422	12.9784	2.13963	11.5972
gene-Gja001143	409.476	327.32	132.305	36.2261	188.619	430.919	47.6431	205.378	33.9452	66.6812	19.613	234.549	38.9177	15.1052	80.0944	113.425	11.2049	198.629
gene-Gja001144	91.9691	124.861	54.1959	338.259	42.65	60.377	86.1557	145.68	284.866	100.575	64.6134	45.3264	119.508	215.457	352.746	57.7396	2.54662	8.77999
gene-Gja001145	140.479	91.7225	34.9249	82.4376	314.097	50.9362	166.826	28.6137	56.5922	29.6324	21.7811	66.3691	50.8469	44.435	55.7127	70.0812	22.7008	9.58251
gene-Gja001146	133.541	98.9375	89.1221	77.277	67.5391	49.8742	15.9388	19.2632	48.9378	49.2999	58.235	56.8069	242.231	73.0408	69.4837	179.403	3.25388	180.485
gene-Gja001147	44.4854	35.0424	28.5312	27.6111	138.26	11.5633	172.151	88.8163	40.1779	800.227	69.3104	194.939	898.11	319.534	640.985	550.382	510.983	2858.69
gene-Gja001148	0.0757367	0	0.417469	0	0.0641002	0.0746689	0.907061	1.35851	0.121862	2.04661	7.15135	0.952765	0.452438	0.666219	2.0524	0.13593	0.256635	1.04037
gene-Gja001149	0.0492299	0	0.0195541	0.0480774	0.0398333	0.0569799	0.339536	0.10996	0.532042	0.0932055	0.145414	0.102768	0.320088	1.83797	0.0404458	0.509738	5.29306	1.31728
gene-Gja001150	0	0	0	0	0	0	0	0.0509547	0	0	0	0	0.281077	0	0.277454	0.0481146	0.116522	0
gene-Gja001151	74.7788	69.0965	29.7524	41.1958	36.0376	43.0285	18.3033	26.1842	31.1311	18.3752	76.6701	13.7084	30.4756	24.933	18.6294	2.95319	3.87157	5.51874
gene-Gja001152	72.6042	157.197	270.65	144.499	146.581	103.388	469.526	274.776	65.2016	178.587	746.28	37.2047	364.276	309.884	206.993	398.004	21.6492	353.373
gene-Gja001153	0.171759	0.112291	0	0	0	0	0.310327	0.109358	0	0	1.17164	0	0	0.0254386	0	0	0	0
gene-Gja001154	0.488653	0	0.106944	0	0.224136	0.199072	0	0.279825	0.0968553	0	0	0.0616168	0	0	0.159389	0	0	0.270835
gene-Gja001155	3.23365	13.5983	6.72148	1.95758	20.7732	6.00899	27.4278	12.4268	5.02143	9.73339	27.9798	18.5514	43.454	62.23	82.2791	55.5876	72.5876	384.414
gene-Gja001156	4.15184	3.42862	2.36413	32.1256	3.60331	2.85656	3.83568	4.41935	6.67071	1.29525	0.730786	1.4358	0.336872	0.0433318	0.0524844	0	0.0481077	0
gene-Gja001157	0.449782	0.0724931	1.36417	0.662205	0.211002	0.184522	0	0.127702	0.797704	0	0	0.122882	0	0	0	0	0	0
gene-Gja001158	0	0.29618	0.292651	0.0715756	0.111961	0.647333	0.0180423	0.0281038	0	0.0271069	0	0.0207919	0.0518115	0.0223328	0.126684	0	0	0
gene-Gja001159	0	0	0	0	0	0	0	0	0	0.0930787	0.0284106	0	0	0	0.0136769	0.462079	0.0432952	0
gene-Gja001160	0	1.58253	0.143537	0.942917	0.567292	0.125887	1.16992	0.162593	0.300637	0	0	0.0696429	0	0	0	0	0.0535451	0.129061
gene-Gja001161	0.0244628	0	0	0.19843	0	0	0.0798796	0	0.0899027	1.12572	0.561826	0.0280798	0	0	0.03037	5.24127	0.281822	0.776613
gene-Gja001162	99.4367	32.76	219.588	299.965	382.823	408.606	95.5697	26.7087	348.19	118.947	152.852	99.3474	265.888	136.148	484.104	328.985	115.055	432.508
gene-Gja001163	94.9684	1159.93	755.303	862.893	1753.11	1114.39	484.048	406.547	377.268	1919.04	216.369	268.997	67.7131	478.372	119.607	623.871	29.6662	45.858
gene-Gja001164	14.5654	103.081	17.1235	27.1728	9.20323	9.54818	20.6761	3.54627	47.9579	13.3714	5.36629	8.25052	18.8434	13.5443	4.09537	67.8202	11.1008	28.5004
gene-Gja001165	0.163332	0.554489	0.274999	0	0.0564125	0.281578	0.289163	0.666175	0.582917	0.0598585	0.198899	0	0.382202	0.0733444	0	0.158441	0	0.016596
gene-Gja001166	1.58145	3.96705	7.49011	7.33544	9.64908	1.32841	33.0263	27.2861	110.883	20.0989	5.55325	51.0981	19.1849	64.323	11.405	26.0692	22.7714	15.25
gene-Gja001167	0.158747	0.0461854	0.0829739	0.0892056	0.0444361	0.0157787	0.194621	0.079814	0.132995	2.2281	0.20568	0.192247	0.0737151	0.348624	0.0374952	0	0.0208219	0
gene-Gja001168	0.139697	0.318065	0.174911	0.175308	0.148208	0.0376168	0.308169	0.815276	0.819448	0.773567	1.77766	0.686134	0.0264336	1.02146	1.20827	0.704016	0.370591	6.25347
gene-Gja001169	102.448	36.442	83.0844	31.0983	219.428	31.849	23.8825	189.059	41.5169	15.4884	61.9962	22.5408	26.1051	20.0043	10.4045	282.817	0.787106	2.30633
gene-Gja001170	0	0	0	0	0	0	0.154739	0	0	0.00645992	0	0	0	0.067603	0	0.065605	0	0.191209
gene-Gja001171	6.78177	0	0.0849124	0	1.44095	0.361537	0.280058	0.39213	0.25068	3.85425	3.78844	1.98739	215.736	67.2459	4.97867	25.2588	291.166	535.867
gene-Gja001172	159.983	644.286	136.107	597.597	1349.36	804.2	619.12	673.874	574.392	279.392	158.494	552.788	103.557	113.755	121.079	79.1124	149.276	566.999
gene-Gja001173	54.7346	142.089	250.756	39.4399	372.776	170.715	50.6196	230.945	131.924	363.215	66.7089	737.864	41.1787	103.91	122.502	34.7011	141.14	134.074
gene-Gja001174	176.401	37.9815	72.4081	43.8066	117.217	61.339	53.6359	264.448	66.5491	52.2948	19.457	112.809	72.4115	41.4592	93.1358	69.125	72.7289	10.5727
gene-Gja001175	313.958	56.1239	154.639	147.607	227.686	424.546	478.727	458.151	260.538	444.955	63.4099	32.9236	96.6849	24.8371	146.024	27.1464	29.6567	25.0558
gene-Gja001176	16.9439	9.1123	3.65285	7.44435	7.24304	7.76152	18.1221	16.3435	25.7274	15.8309	33.8212	39.8653	1.01083	1.76498	9.05727	0.166204	0.151745	0.323914
gene-Gja001177	449.368	419.099	100.203	261.465	800.986	330.774	215.225	126.266	163.194	125.424	40.5651	391.613	227.593	54.8621	73.2922	66.5172	5.96456	15.1776
gene-Gja001178	74.1358	13.3932	17.79	16.5149	11.5132	20.3524	17.2699	23.4999	14.7302	80.4466	35.0406	91.5664	14.4643	1.3617	31.1068	4.111	5.27167	3.38409
gene-Gja001179	4.59056	80.3336	17.1076	9.79608	6.89797	152.097	40.2633	28.6438	3.73364	33.4506	6.06808	20.1488	15.6357	30.2222	9.43776	1.66805	2.32383	3.31936
gene-Gja001180	62.4849	103.702	61.8616	190.25	235.005	283.002	41.7132	92.4884	931.129	76.6269	179.728	77.6491	368.994	45.791	57.7683	40.6811	11.0327	57.7323
gene-Gja001181	770.421	3721.98	475.305	318.875	269.566	1984.38	169.236	806.023	856.476	2200.92	183.64	129.985	548.484	253.7	1932.61	143.739	468.575	702.277
gene-Gja001182	17.7391	43.9454	22.5253	40.2907	252.219	104.65	244.183	59.9036	23.9318	65.8298	96.6225	128.052	69.9189	43.5683	26.1054	40.8747	88.5005	12.9535
gene-Gja001183	0	0	0.0565067	0	0	0	0	0	0	0	0	0	0	0	0	0	0.036523	0.118201
gene-Gja001184	28.0415	6.82372	6.90995	10.9776	16.5872	5.36843	4.0479	102.591	15.1755	97.8005	33.6558	10.9053	15.1547	9.43818	3.23722	14.4437	41.1964	124.944
gene-Gja001185	101.842	24.0104	6.0085	18.5379	67.3795	15.9125	19.4885	25.5664	17.6358	202.082	8.4087	26.5445	80.3272	28.909	71.0674	81.5485	139.743	138.489
gene-Gja001186	900.506	262.993	2717.58	337.115	1436.45	128.83	61.6991	410.055	89.649	175.785	498.319	92.3263	105.172	246.597	212.88	1046.39	2736	241.458
gene-Gja001187	1118.33	644.192	486.166	250.916	782.151	471.662	1357.55	136.549	522.147	100.696	514.265	580.008	218.508	127.004	178.604	63.3365	17.9073	41.1457
gene-Gja001188	0.0546697	1.05273	1.72756	0.426225	0.119166	8.17641	0.438719	2.59007	0.556931	0.470485	0.362497	0.315173	0.568699	1.28748	0.700119	0.312896	0	0
gene-Gja001189	0.0974974	0.106196	0.04558	1.18692	0.684349	6.73226	0.690666	1.42065	0.685271	0.400842	0.102813	0.802598	0.578423	0.0760724	0.0243566	0.050939	0.0683364	0.341052
gene-Gja001190	0.372234	0.0420177	0.294642	0	0.0263377	13.8559	0.134142	12.8733	0.260274	0	0	0.0992642	0	0	0.255539	0	0	0
gene-Gja001191	0	0	0	0	0	0.0189755	0	0.337509	0	0.0074688	0	0.0265798	0	0.0375441	0	0.103217	0	0
gene-Gja001192	0.574561	0.117502	0.0466561	0.0544714	0.213948	0.21253	0.00742944	1.20253	0.0383777	0.20595	0.326797	0.040367	0.0508546	0.022978	0.52673	0.151678	0.972136	0.0950098
gene-Gja001193	98.0917	161.55	70.8001	64.126	165.553	20.8269	26.757	33.7259	82.2388	76.8091	34.1265	12.6215	261.898	60.856	27.1908	27.9097	154.753	871.943
gene-Gja001194	38.5386	87.1951	11.9348	31.0467	38.0926	26.4137	16.2236	31.5476	15.174	60.6444	56.5573	71.8444	71.7658	14.1747	204.623	8.89239	5.68208	5.59824
gene-Gja001195	53.9279	300.622	44.6434	97.8998	21.2574	441.973	34.264	17.6147	159.144	110.391	111.239	242.924	61.2471	33.8841	151.992	18.1594	76.214	23.2394
gene-Gja001196	104.995	269.363	369.462	86.1572	39.1568	63.6135	499.568	444.245	299.967	370.482	165.674	424.245	1097.37	69.9752	179.779	73.9694	279.38	417.452
gene-Gja001197	69.2729	57.4227	153.462	139.985	11.2109	132.598	89.6185	100.165	48.7604	81.206	143.567	17.3697	46.2524	58.3244	19.8736	686.033	5.8685	55.1503
gene-Gja001198	40.7602	104.641	567.96	142.188	84.5021	486.877	176.131	41.991	183.814	80.661	76.7708	52.1635	43.0441	336.548	40.5768	116.827	86.1482	58.8501
gene-Gja001199	73.0427	50.3385	116.36	70.1439	49.4214	858.863	734.931	140.147	50.3126	161.406	110.005	213.629	451.397	74.6378	48.3431	10.4958	8.5475	206.333
gene-Gja001200	0.441422	0.403644	0.201735	6.26414	1.94396	3.19783	2.07561	0.818296	3.27702	0.340928	0.353703	0.0695956	3.64641	1.69199	2.17381	0.252861	0.662204	0.895262
gene-Gja001201	25.8241	24.7278	12.8333	2.18639	4.98354	2.37609	5.12409	34.8807	7.18431	7.86813	24.9491	27.8435	4.92618	2.41086	4.99566	0.284436	0.311754	1.33363
gene-Gja001202	1.12375	0.651595	0.525681	0.34674	2.83019	1.92124	0.447025	0.0524106	1.01718	0.223083	1.86333	1.27089	0.318845	0.87654	1.27976	0.732522	0.144524	0
gene-Gja001203	56.0967	215.099	88.4443	90.2184	302.763	303.408	920.961	282.884	189.259	501.771	298.531	475.027	36.4806	192.945	78.7604	159.079	4.94423	192.698
gene-Gja001204	64.8228	106.424	112.551	100.568	61.77	296.355	86.6857	220.741	365.497	1212.84	87.6769	329.968	108.324	179.352	48.9023	124.099	23.418	1009.76
gene-Gja001205	100.215	135.659	29.9209	151.04	85.8704	206.928	335.145	106.306	157.939	132.684	90.1838	44.8197	33.3346	51.3378	62.6189	61.9804	34.5956	163.961
gene-Gja001206	98.8676	81.0392	333.617	33.7288	31.921	991.102	220.02	96.1504	75.1351	347.836	313.494	149.705	39.1919	76.1711	271.352	40.3563	87.1193	122.644
gene-Gja001207	33.8799	32.4921	35.9734	12.5138	21.9446	45.7082	48.2427	14.0879	229.685	101.245	84.1729	13.5851	17.4437	50.5122	11.3577	7.87476	9.05686	76.9209
gene-Gja001208	64.2799	18.3183	2.00863	15.8724	40.0114	15.6819	15.486	2.6172	1.1965	1.62659	22.4502	6.64071	4.21616	0.72607	8.21791	1.85888	6.00738	1.37409
gene-Gja001209	2.59075	3.85069	4.35544	1.37594	0.234382	8.65435	0.266491	0.464577	0.638048	4.37191	0.316801	3.48414	0.273777	1.72077	0.413398	3.21517	0.686591	0.191084
gene-Gja001210	63.1958	19.599	22.2636	48.2182	10.2255	17.6532	108.127	122.001	174.589	44.5601	22.829	11.5616	7.64972	65.2391	5.31475	2.53167	5.33027	5.53662
gene-Gja001211	9.67434	28.869	21.0868	38.3432	23.0457	10.9518	2.24401	12.9321	3.04986	7.4054	1.66444	1.18359	3.28163	18.8634	7.60773	4.01884	0.718086	0.52787
gene-Gja001212	145.803	53.8422	156.028	113.147	24.2061	80.1591	182.673	91.5991	464.298	123.642	166.31	192.999	57.4837	78.236	80.9254	479.119	144.794	32.8559
gene-Gja001213	2.65992	9.7293	14.0364	8.70565	4.33248	2.80948	0.604712	1.98531	10.1634	3.81355	1.56813	28.2263	0.775704	1.88379	0.900393	0.398004	0.790326	0.382924
gene-Gja001214	0	0	0	0	0.0383424	0	0	0	0.15733	0	0.0344389	0	0	0.0216397	0	0	0	0
gene-Gja001215	10.4727	26.3051	16.6152	5.52913	4.7655	18.5137	2.34569	19.6921	17.0599	6.77823	34.2859	8.5835	4.59572	0.906088	3.09918	3.78894	0.53518	0.419836
gene-Gja001216	60.5517	75.8135	198.458	321.891	22.8813	45.3381	192.346	103.155	70.9235	515.604	79.4736	129.226	52.4991	128.778	114.018	38.0683	36.7388	225.606
gene-Gja001217	50.2651	43.636	97.0519	343.414	24.554	298.524	74.8243	28.4758	243.455	405.563	68.8355	95.1545	143.234	25.7353	273.779	43.8989	59.1743	67.66
gene-Gja001218	821.445	492.944	595.51	830.307	89.0126	235.651	41.2715	99.0507	182.119	35.8893	995.164	100.484	67.6991	52.0043	32.8754	41.3165	10.3179	29.1289
gene-Gja001219	45.1498	17.2842	141.992	235.659	193.947	226.752	28.2212	524.741	40.366	11.751	24.4525	91.6405	69.8369	7.68496	22.0293	84.5422	15.9196	163.92
gene-Gja001220	218.644	1464.75	1337.18	388.689	898.85	372.237	220.877	400.436	949.874	297.91	475.996	405.175	275.766	84.1197	166.554	586.289	178.087	26.3284
gene-Gja001221	15.8323	3.285	4.40073	2.20703	9.83447	4.03936	19.7853	11.9683	14.0322	19.275	3.41541	4.79695	1.6414	0.685562	1.33911	0.386606	0.26948	0.319555
gene-Gja001222	4.65731	44.849	18.8874	142.448	17.4989	32.8744	2.90868	33.3832	31.8982	25.4123	34.4234	7.95786	63.4942	297.573	78.0468	40.4963	13.7014	35.4619
gene-Gja001223	13.3402	134.498	191.424	125.636	67.2631	150.862	424.322	135.803	412.759	110.974	124.442	88.0403	141.497	34.4651	85.9338	16.7511	22.7484	10.2437
gene-Gja001224	38.7396	399.387	124.116	208.936	47.702	143.673	70.3584	52.177	94.1361	17.5427	18.4697	29.4578	42.5955	56.1818	31.3808	11.4319	4.3546	5.2919
gene-Gja001225	0.0687062	0.0730765	0	0.280006	0.052019	0	0	0	0.038518	0	0.239569	0	0.293937	0.0405806	0.0270378	0	0	0.0498136
gene-Gja001226	0.359644	2.01772	2.13171	5.04012	5.51038	0.901016	0.767407	1.08623	0.150786	2.13305	0.361136	0.262458	0.228751	2.11498	0.943668	0.206262	0	2.18505
gene-Gja001227	87.629	45.4009	226.119	197.004	53.82	186.211	52.1301	95.4913	22.3223	12.8584	33.8713	141.295	26.8612	9.61328	55.271	20.2918	6.99926	110.117
gene-Gja001228	0.381337	0.943447	4.66666	5.90062	0.472819	0.655482	2.05425	7.35591	2.67482	0.810725	0.963593	1.98567	0.625639	1.18698	0.372083	0.387599	1.34648	0.21795
gene-Gja001229	1.09138	0.293432	1.06229	3.47594	0.284997	0.529116	0.349165	0.109988	0.6361	0.785862	0.0428486	0.555794	0.576569	0.50466	1.24855	0	0.662204	0.103798
gene-Gja001230	289.196	190.983	169.646	716.215	198.376	88.3238	57.7764	273.48	184.885	405.514	52.4518	621.57	72.6283	86.7859	47.7979	41.8792	73.616	216.715
gene-Gja001231	3.86282	47.9435	18.3593	4.35407	16.9215	8.8327	1.25251	0.661241	6.70331	0.959059	4.38937	2.21748	0.356924	0.864388	2.87074	1.76778	0.248836	3.12907
gene-Gja001232	29.0356	9.2482	2.2796	12.0963	4.61534	2.49361	0.447441	0.721158	3.8431	1.90736	0.741377	0.938826	0.607735	0.0871748	2.53083	0.448651	0.307349	0.0674256
gene-Gja001233	13.9874	65.8659	22.103	15.6592	21.9569	5.22473	9.10596	3.83566	4.84184	2.28412	1.22388	5.73858	0.131852	1.21742	0.655988	1.79186	0.206886	0.642981
gene-Gja001234	0	0	0	0	0	0	0	0.0647683	0	0	0	0	0	0	0	0	0	0
gene-Gja001235	0.123862	1.25084	0.131849	0.120122	0.0891358	0.161692	0.184178	0.105691	0.0462836	0.026863	0.0784362	0	0	0.0176576	0.0284479	0.134122	0	0
gene-Gja001236	2306.27	535.983	321.536	184.804	110.833	288.592	142.484	207.487	143.655	50.2827	89.7142	314.112	74.1977	14.4583	43.0841	18.1883	6.52365	8.2386
gene-Gja001237	28.2758	87.7489	679.07	17.6598	243.245	524.245	86.6139	135.468	114.482	253.319	169.614	70.4076	38.2847	141.809	102.9	24.0403	28.9424	99.3209
gene-Gja001239	25.061	253.033	35.1317	113.193	60.8822	20.6345	65.9215	22.8353	76.6377	22.9774	88.7565	48.2444	30.2296	25.4995	30.8789	41.4245	5.20365	4.01368
gene-Gja001240	7.12624	17.0657	25.2656	1.57659	3.58799	8.32228	15.6666	12.2427	15.5369	37.8393	3.86381	42.2791	5.34676	7.38247	12.5611	2.40552	0.776418	0.604645
gene-Gja001241	19.4982	60.3977	25.6218	23.5993	23.3818	19.2664	20.8706	14.1689	26.9007	11.5118	12.5792	31.6097	39.6936	11.8481	75.488	50.9859	9.10637	11.7266
gene-Gja001242	0	0	0	0	0	0	0	0	0	0	0	0	0.0102427	0	0	0	0	0
gene-Gja001243	259.808	487.328	536.683	120.756	104.149	142.614	97.3564	233.53	55.9488	51.4696	74.5156	135.653	48.1109	93.9353	42.1496	139.854	115.698	7.90469
gene-Gja001244	522.506	233.755	482.191	70.375	30.5369	489.893	104.082	47.4466	72.1751	131.909	36.0276	341.733	158.797	23.8588	131.263	36.6887	62.1186	31.8975
gene-Gja001245	15.4573	63.9372	48.6432	46.7985	15.2678	25.3978	18.1658	29.8003	7.36046	5.46281	14.6221	2.32881	1.63367	3.37897	0.906202	3.49126	1.27491	0.175518
gene-Gja001246	37.4145	5.00434	12.2971	14.1581	10.7408	106.619	9.46025	21.6223	39.8219	6.4939	1.40235	0.877886	0.542592	0.815874	4.86159	0.140803	0.750361	0.279952
gene-Gja001247	4.7938	32.5055	6.20091	9.72597	20.7874	86.235	2.53141	1.58344	12.4829	11.9245	6.65499	1.56868	1.73221	0.745363	1.47085	1.46072	1.64284	0.868457
gene-Gja001249	37.5641	62.7443	184.642	68.018	77.6209	14.9185	83.1238	30.2572	31.6686	83.8941	15.2926	21.3301	23.0046	10.1858	18.7826	6.4567	17.2616	19.3511
gene-Gja001250	52.541	63.2743	351.168	184.846	242.669	53.9817	164.996	149.941	64.9629	23.3104	36.4206	14.5363	19.4322	33.6501	57.7118	317.046	29.8277	3.84772
gene-Gja001251	0.439196	0.481597	0.503267	0.690857	0.543238	0.786297	1.53481	2.49252	0.914278	1.80641	4.472	0.184372	0.110769	0.888549	0.20286	0.875008	0.766101	1.70444
gene-Gja001252	46.4206	240.525	118.041	112.384	51.4055	125.163	118.438	51.2278	38.5811	25.611	20.3852	20.5952	18.0761	31.2594	8.18868	2.99778	3.50241	1.67495
gene-Gja001253	17.7156	5.05427	12.0206	41.382	15.213	42.4974	32.2722	16.7236	7.16477	13.1504	17.9359	6.54178	20.4054	10.2535	9.21058	7.58643	9.74496	2.14573
gene-Gja001254	58.3391	253.03	129.227	161.163	18.0981	33.4276	12.8212	54.7181	52.7187	431.158	56.4441	169.848	319.572	38.955	103.725	206.347	77.3341	47.7447
gene-Gja001255	36.8738	133.862	42.5008	55.1855	34.7711	62.6326	7.81256	17.581	13.7842	27.6909	20.388	58.537	17.7913	9.15938	5.3571	8.80464	0.511754	1.1664
gene-Gja001256	26.4754	422.795	68.3194	147.686	125.168	141.441	50.6104	61.8625	64.2063	167.53	31.4406	103.18	43.436	8.19645	98.7042	17.7607	2.84301	65.0051
gene-Gja001257	17.3264	55.4557	14.1021	195.101	33.0618	191.246	98.0868	57.2266	163.273	41.7792	92.1045	144.464	66.6534	66.8024	98.667	26.0838	93.0419	244.089
gene-Gja001258	76.5914	13.7338	63.8346	85.3716	239.141	54.387	27.186	15.2931	12.8799	7.5116	66.981	13.1743	20.0836	1.71639	4.00822	11.5831	1.99936	2.81726
gene-Gja001259	6.0196	166.645	7.65085	46.4951	16.1936	135.134	212.725	6.70508	56.24	201.609	37.4421	77.9284	644.4	35.2255	85.3471	196.477	499.278	146.009
gene-Gja001260	1.32701	7.30949	0.587088	4.10676	0.228305	4.77503	0.284903	2.01703	0.83104	0.413385	0.560399	0.0451856	23.4499	2.68638	0.649324	0.274864	33.4172	2.70511
gene-Gja001261	44.0947	18.6754	228.723	153.068	144.372	44.3509	10.4288	52.1962	35.0963	47.3462	57.6841	99.4196	19.7231	32.1896	10.9899	36.797	61.6333	11.4979
gene-Gja001262	73.7023	10.2657	8.21881	26.1962	4.03904	14.053	53.823	3.43769	15.4861	2.83061	3.93097	22.2783	1.76404	0.773285	3.0338	2.11619	2.43037	1.39454
gene-Gja001263	0.685053	2.63856	0.164597	0.603885	1.04092	1.47072	18.787	0.148694	0.228552	1.34864	0.285891	1.30422	2.22086	0.0346972	0.0507768	0.0449552	0.0760724	0
gene-Gja001264	155.537	82.9517	551.699	326.505	207.186	221.089	55.8894	392.617	90.5274	776.331	305.393	123.567	53.4626	152.799	37.188	20.084	20.4098	15.4903
gene-Gja001265	0.128047	1.92164	0.189344	0.0624163	0.263844	0.084026	0.0778483	0.0306464	0.0444022	0.102778	0	0	0.119248	0	0.00715089	0	0	0
gene-Gja001266	0.0436233	0	0.149611	0.0624163	0.0156252	0.042724	0	0	0	0	0	0	0	0	0.0300211	0.0247105	0	0
gene-Gja001267	172.736	143.241	79.0964	60.1693	89.0242	13.7362	50.5081	21.7573	38.6229	8.31841	27.3307	8.12941	18.2919	14.4353	18.3039	14.9561	6.31163	1.60165
gene-Gja001268	2.33887	2.34316	0.13368	0.748995	0.285097	0.696273	0.746596	0.78426	0.766624	1.92287	0.173042	0.349667	0.179411	0.10203	1.37515	0.77199	0.231156	0.0942932
gene-Gja001269	25.7554	34.6806	303.774	111.525	17.8613	24.6771	29.6325	32.0396	37.4984	107.702	24.751	190.044	11.8231	9.20046	16.1206	6.22797	6.76168	1.77764
gene-Gja001270	0.6394	1.62453	1.21	2.24699	4.79163	0.529748	0.0923592	0.606318	1.08733	0.156806	0.0935753	0.0344866	2.0442	0.0657712	1.16491	0.203063	0.106461	0.177954
gene-Gja001271	37.9616	252.973	45.9199	86.1969	64.5064	87.0228	84.7725	128.642	207.528	35.0688	23.7254	21.7921	22.8864	17.9855	56.5772	5.81931	1.11623	5.57637
gene-Gja001272	4.61352	6.71624	4.27223	19.9092	5.67408	8.8982	2.57125	9.50915	5.46212	45.434	1.72824	17.3492	3.63326	10.4313	5.41922	1.45769	3.5493	3.47931
gene-Gja001273	21.4221	36.2409	48.0269	101.053	261.124	77.6061	13.2402	26.818	94.9462	30.6707	27.1912	24.8672	16.566	10.2506	4.92187	20.4168	5.76476	24.3576
gene-Gja001274	70.3481	143.396	27.4808	101.568	35.3501	74.5145	131.748	20.4747	129.52	252.855	116.939	22.5507	311.059	597.077	168.177	17.1832	7.35165	9.06637
gene-Gja001275	29.4557	57.0059	34.654	178.044	165.391	102.645	26.399	218.933	12.693	77.1831	178.443	40.0292	56.2217	368.178	79.1932	52.3026	122.502	118.933
gene-Gja001276	0.585747	0.387093	2.96153	5.62167	2.7183	0.252216	1.11907	0.298769	1.36493	5.83777	1.47292	1.31151	4.12861	4.20009	2.25248	2.568	0.351202	16.0329
gene-Gja001277	18.9218	44.0231	4.9863	27.2683	6.5137	33.271	9.78528	6.18181	21.7877	2.60146	26.4653	22.9188	2.84138	65.571	51.8322	13.5112	3.91128	3.7256
gene-Gja001278	393.269	26.7478	31.8027	160.256	20.0136	103.489	81.0837	97.938	28.9389	24.0012	64.4546	27.9116	13.5152	42.2965	8.49778	19.0471	3.30338	34.586
gene-Gja001279	39.2898	27.5592	16.663	13.5473	31.7544	22.4863	45.1352	4.19895	26.4341	17.4729	4.92535	7.06518	1.14893	7.2451	1.76425	1.84261	0.326984	0.257064
gene-Gja001280	0	0.165982	0	0	0.0200417	0	0	0.0102722	0	0	0.0478221	0.0701537	0	0	0.0358625	0	0	0
gene-Gja001281	915.897	1840.4	1086.08	1430.55	1866.71	1668.58	869.506	505.838	142.301	2446.23	197.243	594.113	695.449	99.9424	444.21	30.946	87.4663	52.8149
gene-Gja001282	7.70493	27.9163	12.645	164.405	95.9942	178.358	56.7122	41.7766	63.7972	52.5762	41.6998	36.633	168.646	67.5868	40.294	24.6759	70.7562	18.4064
gene-Gja001283	13.2513	14.9394	66.2319	19.5389	4.08984	6.6028	32.668	30.9649	26.6759	53.1031	6.06506	32.4642	26.0097	9.90769	33.8356	16.0138	2.79491	3.81899
gene-Gja001284	26.1824	15.5096	1.34644	5.06736	11.6181	7.77746	2.11619	10.7607	16.2667	32.4224	16.9445	11.4958	26.6197	14.6372	33.7551	2.62698	0.297845	3.62128
gene-Gja001285	162.731	322.836	23.106	414.689	57.9464	24.8878	88.6176	38.1538	11.2018	24.9761	32.661	37.8316	19.8304	129.822	23.5388	16.567	5.06658	19.2715
gene-Gja001286	1.4136	0.161418	0	0	0	0	0	0	0	0	0	0	0	0	0	0	0.181957	0
gene-Gja001288	0.278738	0	0.620966	0.321559	0.377358	0.651892	0.433982	0.0745371	0.923307	0	0	0.239107	0.0674991	0.0721614	0.0960419	0	3.08938	0
gene-Gja001289	0.300614	0	0	0.0139262	0.519112	0.0944578	0	0.219085	0.348786	0.0279164	0	0.114542	0	0.235474	0.0937581	0	0	0.530525
gene-Gja001290	0	0	0	0.109568	0.0563744	0	0	0	0	0	0	0	0	0.122576	0.023602	0	0	0
gene-Gja001291	0	0	0.120816	0	0.312114	0.0763453	0	0.142405	1.01601	0.0674018	0.212623	0.0726862	0	0.04075	0.203383	0.151217	0	0.522639
gene-Gja001292	348.001	117.956	42.3397	76.9409	242.244	305.596	323.611	102.272	404.597	288.708	55.1317	97.8781	10.825	91.6827	165.755	53.5549	4.74235	29.7928
gene-Gja001293	34.7457	31.3969	5.43379	12.9684	42.8754	24.924	77.2748	10.3302	6.80113	39.513	10.7732	93.3151	4.98091	12.712	6.09367	8.44389	0.552471	7.21325
gene-Gja001294	13.9025	36.7479	65.1607	122.693	61.9412	134.862	25.1828	45.4768	51.8369	56.8679	104.525	72.2426	104.863	51.3752	59.0576	36.4936	17.7796	33.7489
gene-Gja001295	58.8396	52.819	72.7839	47.4766	44.1295	56.4567	56.6346	52.1432	23.5518	52.2655	10.1882	5.29518	32.1079	3.46564	6.4197	18.3912	1.17432	24.8304
gene-Gja001296	0	0.051489	0	0.37473	0.0566038	0	0.114936	0	0.0636924	0	0	0.0345906	0	0.00809714	0	0	0	0.102641
gene-Gja001297	0.107362	0.0394665	0.695782	0.640015	1.48979	0.105793	0.982103	0.0175353	0.672835	0.0437906	0.233598	0.0586766	0.0903665	0	0.48021	0	0	0
gene-Gja001298	155.924	1068.31	74.1747	409.828	30.7433	109.83	63.5526	92.4414	231.233	357.601	140.964	82.2555	35.6903	434.516	26.3594	272.133	36.012	72.2178
gene-Gja001299	767.414	829.981	67.5117	385.745	517.42	341.167	192.203	91.7671	1314.87	163.918	72.7759	237.452	264.812	398.013	166.672	242.01	35.525	36.611
gene-Gja001300	5.57631	0.579629	4.51171	50.3052	1.71821	1.55723	2.92669	0.694086	11.9656	2.03919	6.0342	1.23535	5.66932	6.18628	0.809489	5.62248	1.67254	0.791778
gene-Gja001301	80.2387	112.009	32.6262	109.342	30.4787	85.8816	25.0433	25.6714	144.912	74.1016	62.8942	587.521	56.7043	19.6697	42.5517	11.0056	6.78101	3.26325
gene-Gja001302	388.275	128.483	21.5675	126.339	67.3143	87.9306	154.565	105.017	423.752	89.1167	11.805	96.9299	77.6155	7.81646	28.2175	12.9986	40.1404	101.962
gene-Gja001303	0	0	0.399653	0.0640015	0.129443	0	0.144476	0.0680678	0.0533613	0.447941	0.0512076	0.0209514	0	0	0.462424	0	0	0
gene-Gja001305	0	0	0	0	0.0357561	0	0	0.291982	0	0	0	0	0	0.180768	0	0	0	0
gene-Gja001306	5.43374	7.23899	2.47058	11.1363	3.83943	2.40064	13.3904	1.88297	24.3256	2.40501	1.08014	19.9513	0.605057	5.64077	3.79864	1.33364	1.53397	1.61147
gene-Gja001307	0	0.126893	0.413978	0	0	0	0	0	0	0	0	0	0	0	0	0	0	0.0115753
gene-Gja001308	0	0	0	0	0	0	0	0	0	0	0.204505	0	0	0	0	0	0	0
gene-Gja001309	13.6407	3.21041	118.923	22.1583	8.43859	80.9423	14.874	20.4165	165.337	10.9085	7.40787	65.0372	2.07246	3.34004	2.65894	1.61135	1.28343	0.367347
gene-Gja001310	95.1335	37.9841	105.649	82.8223	156.586	362.182	16.3581	471.847	174.964	60.922	70.3083	219.486	43.4818	65.0079	27.8372	117.559	14.0185	4.80327
gene-Gja001311	0.0378322	0.231424	3.02884	0.523283	1.00923	2.55362	0.247159	0.141271	8.31124	1.0003	0.281781	1.07767	0.207768	0.205701	0.197868	0.294963	0.0829454	0.203581
gene-Gja001312	0	0	0	0	0	0	0	0	0.133011	0.0131313	0	0	0	0	0	0	0	0.131014
gene-Gja001313	11.3274	18.0285	1.97047	8.10801	15.2613	2.48365	2.19246	6.74508	3.32476	3.30454	2.70647	11.321	4.23653	5.35036	5.71485	0.548193	0.276962	0.662702
gene-Gja001314	30.8497	255.673	52.1062	59.2872	50.7964	399.665	144.578	23.3235	118.507	119.208	34.2173	266.206	18.4602	116.675	233.106	311.648	207.551	109.437
gene-Gja001315	0	0	0	0.095888	0.0260095	0.85448	0.294315	0.183437	0.437314	0.0384499	0.144202	0.0910885	0	0.0594772	0	0.255131	0.0146498	0
gene-Gja001316	0	0	0	0	0	0	0	0	0	0	0	0.0828675	0	0	0	0	1.84373	3.58105
gene-Gja001317	45.9889	16.2082	61.4624	28.8336	25.0996	18.6489	276.695	415.061	53.29	82.3652	73.9166	116.311	17.3432	17.4223	32.9964	14.0322	6.75675	11.8217
gene-Gja001318	4.7571	136.611	12.6509	8.14111	62.2296	5.42099	36.6966	8.06616	144.726	9.69905	6.22658	135.25	26.6662	80.6086	28.0136	22.6842	7.86126	61.7106
gene-Gja001319	19.6858	130.32	21.4783	115.901	21.9477	111.774	7.12756	12.9557	86.2953	11.5526	14.5459	67.0743	31.0966	47.672	72.4485	83.0939	26.8085	36.1609
gene-Gja001320	3.82667	5.12438	5.84809	19.8843	0.554235	2.53302	0.905496	1.28323	8.29622	22.842	1.43957	4.10509	42.8737	17.1828	24.994	8.59676	7.87173	0.329789
gene-Gja001321	50.8791	45.6469	76.4045	33.4316	27.8076	8.00183	201.443	161.489	57.0666	36.3387	162.027	35.0051	60.5779	25.5626	92.9319	11.0071	8.99351	4.53403
gene-Gja001322	105.509	586.485	372.335	186.209	209.813	34.5131	204.871	343.363	537.325	68.1347	150.186	91.68	104.852	16.3633	253.771	25.4639	8.00945	401.46
gene-Gja001323	51.4551	3.66242	7.06043	8.0738	26.8236	10.2044	16.9016	17.7529	32.2947	16.7455	26.1898	197.558	20.7374	80.2236	109.65	24.7477	2.19597	2.58305
gene-Gja001324	1.51372	1.08463	0.0941472	3.41703	0.121529	0.493699	1.13383	2.80202	0.377919	1.14744	2.57302	0.140781	0.534229	2.65925	3.38148	0.688248	0.675116	0.167281
gene-Gja001325	2.21816	1.08213	4.65725	0.819531	1.57348	4.51504	4.44193	4.32911	3.81191	4.00477	11.0855	3.39784	0.78995	6.8321	2.35058	3.32976	0.339925	0.669245
gene-Gja001326	340.942	215.601	444.078	491.317	713.658	201.669	749.948	210.991	463.308	574.694	200.271	663.214	905.37	101.627	265.129	274.244	48.9019	146.219
gene-Gja001327	0	0	0	0	0	0	0	0	0	0	0	0.0201177	0	0.0463628	0	0	0	0
gene-Gja001328	7.87315	11.8906	5.35322	1.32635	11.7622	12.6748	0.285457	4.65925	1.54877	1.73272	0.103163	1.57387	0.104039	0.0385275	0.247353	0.145267	0.0432488	0
gene-Gja001330	34.2368	154.606	84.7314	99.0394	853.313	372.957	417.88	135.191	75.7268	61.7048	227.986	81.907	199.685	36.1019	131.219	44.8392	64.3083	7.81631
gene-Gja001329	0.0513001	0.210271	1.5359	1.39572	0.123792	0.204446	0.289137	0.436403	0	0.88655	0.0591098	0.118356	0.0805475	0.274811	0.0933492	0.454481	0.123154	0.0767367
gene-Gja001331	135.936	394.999	471.307	498.932	29.4249	32.8699	127.22	176.72	50.6732	152.435	33.3227	68.2701	13.5926	55.7078	31.8928	5.91564	4.23057	6.59707
gene-Gja001332	2019.49	1263.8	601.014	1702.57	5100.79	2872.61	430.658	1591.15	1275.22	649.583	2067.25	165.852	312.345	121.479	340.813	66.7238	114.39	152.739
gene-Gja001333	0.674008	0.871793	1.27313	2.44722	4.40645	7.69232	13.2243	2.87284	1.89109	10.214	13.7691	46.1803	105.182	17.4372	11.7485	32.5114	22.9847	22.7549
gene-Gja001334	174.03	975.103	195.973	38.6488	481.493	125.254	412.153	257.172	227.924	274.392	58.158	58.1222	26.6646	23.9792	133.603	95.7774	13.7607	16.4457
gene-Gja001335	416.244	39.5167	61.8905	163.296	168.367	132.289	472.781	300.302	335.815	238.775	222.357	163.259	163.156	166.848	132.376	183.822	23.3	96.5348
gene-Gja001336	29.0204	37.1764	39.6825	210.358	40.9277	269.118	41.6901	180.173	279.191	262.889	240.817	221.613	169.362	203.104	106.864	69.4674	42.3649	28.5176
gene-Gja001337	17.3401	29.7123	8.52512	67.4094	112.687	67.8617	67.7651	38.0974	108.066	191.025	29.7534	30.8407	34.0589	37.6284	22.7451	3.61164	7.17061	10.4605
gene-Gja001338	7.57765	2.64473	4.39274	2.47995	1.14704	5.99569	7.46011	1.68998	12.0375	29.5641	23.7694	1.21399	2.69481	8.61661	3.18906	4.75508	3.82859	3.77781
gene-Gja001339	63.7046	54.7479	104.972	65.6953	31.8633	51.0167	191.738	67.6424	135.283	100.584	162.754	32.1853	131.462	12.685	27.2428	157.12	53.6648	47.1355
gene-Gja001340	0.405911	0.0997947	0.284016	0	0.471318	0.107163	0.522781	0.123149	0.610095	0	0.892679	0.184758	0.770955	0.336954	0.0231307	0.158441	0	0
gene-Gja001341	126.981	61.4209	80.8328	18.2053	20.4053	55.605	40.3001	20.4808	113.166	17.6545	123.549	14.9482	18.8023	11.1206	222.041	50.2634	12.6429	14.3142
gene-Gja001342	117.7	808.939	295.104	427.628	255.188	512.555	254.585	193.582	362.046	188.642	244.385	78.8774	132.144	43.0927	342.975	328.264	94.1415	100.664
gene-Gja001343	165.615	40.334	120.056	189.888	442.434	209.002	74.3834	46.4715	171.563	458.668	517.639	165.826	84.1834	144.987	73.4881	623.232	227.118	237.831
gene-Gja001344	14.3562	3.27515	0.722119	1.74516	3.52847	6.19109	4.18777	3.31987	5.8227	4.78816	12.3687	1.9356	7.89718	9.19608	10.2119	29.4045	3.07742	0.390799
gene-Gja001345	155.919	334.286	87.6223	36.3611	149.547	545.856	312.08	137.407	203.176	366.799	111.907	58.9	200.348	71.0207	25.4239	147.119	78.7145	15.8377
gene-Gja001346	0.426693	3.13433	1.82094	1.70589	1.75155	0.267454	0.338623	0.364141	0.442283	0.200758	0.171394	0.152298	0.106851	0.0641982	0	0.485032	0	0
gene-Gja001347	111.579	46.7369	30.1672	257.324	49.6953	49.9933	212.331	96.3629	84.7899	50.3707	93.1318	94.4694	37.1851	15.7701	60.9325	37.764	18.3184	40.7263
gene-Gja001348	5.07431	21.7371	39.2368	11.9281	7.06616	68.9197	50.6225	6.32801	20.2713	7.14586	7.53042	15.4431	27.8546	96.6166	46.7315	19.4738	1.44948	4.92394
gene-Gja001349	0.222596	0.341078	4.76834	0	0.0964692	0.848841	3.17752	0.0991703	3.18684	0.0779028	1.3056	0.216803	3.72699	1.77481	0.869057	0.235784	0.48261	0.166202
gene-Gja001350	159.295	89.3385	67.7101	267.103	317.178	53.976	25.8866	27.2029	152.575	98.9218	65.8843	15.4994	6.294	32.688	54.6024	14.031	8.77178	14.1166
gene-Gja001351	2.37792	1.78253	0.404509	16.1919	2.87822	9.87399	4.27709	16.4105	13.4399	6.60124	3.18164	1.39227	0.269497	4.78777	1.51395	1.0781	0.283631	0.252978
gene-Gja001352	92.2047	145.676	173.731	583.258	27.2409	91.3949	77.4332	300.134	208.856	37.3808	39.7323	15.7653	36.938	25.1338	44.9561	111.478	8.32692	5.15528
gene-Gja001353	42.8	26.3531	42.44	217.55	366.614	63.49	65.9758	17.242	105.312	80.2842	53.2813	173.778	47.373	63.3271	69.6328	149.505	16.8101	6.09211
gene-Gja001354	0.0456468	0.16518	0.109791	1.42869	0.22633	0.346699	0.0162416	0.332497	0.544056	0.0919378	0.147029	0	0.046944	0.0425421	0.0757459	0.374064	0	0
gene-Gja001355	3.13485	3.13883	2.0155	17.4618	8.1424	27.7706	4.11589	11.3382	8.75253	0.473154	1.11249	7.59717	11.1598	3.28013	6.12267	4.66972	0.774953	0.554723
gene-Gja001356	256.759	630.846	1001.84	1463.96	159.137	666.494	119.524	294.44	340.975	42.625	102.69	246.726	15.8325	19.5495	161.702	158.704	2.21251	14.3338
gene-Gja001357	132.669	7.15336	10.9922	34.6363	20.5943	33.1019	77.6104	4.87763	36.8091	5.20775	11.7624	23.7782	4.54311	4.527	1.72554	23.4245	1.43907	7.71378
gene-Gja001358	57.025	14.5535	44.9056	32.5186	7.07643	43.325	35.2498	34.7572	47.1807	4.3464	26.604	14.5554	10.0693	37.0634	51.4266	6.30982	2.52465	22.6405
gene-Gja001359	6.01603	0.659297	0.894422	0.15912	2.20371	6.6947	27.6799	103.058	56.3321	8.8396	56.8459	80.7509	2.95233	29.8662	38.9313	33.7493	9.26242	5.74582
gene-Gja001360	0.183812	0.455686	0.139774	0.0289315	0.00606799	0.224891	0.187804	2.68472	2.03365	0.484261	0.0994496	0.296289	0.667907	0.0976591	0	0.350905	0.0509387	0
gene-Gja001361	291.175	109.03	245.71	18.4463	49.4043	297.065	24.2849	69.6158	153.251	37.2557	72.2212	125.92	276.705	51.7114	50.5169	105.85	78.9631	19.1816
gene-Gja001362	0.258886	0.270155	0.0410155	0	0.0533344	0.164532	0	0.017928	0.303778	0.191377	0.102439	0.540911	0.53117	1.49134	0.367219	0	0.034723	0.122235
gene-Gja001363	0	0	0	0	0.0795148	0	0	0	0.131764	0	0	0	0	0	0.0285273	0.0622088	0	0
gene-Gja001364	1.84256	0.931257	0.740383	0.516462	1.55823	0.653426	0.331197	0.125788	1.12703	0.0638207	0.0894708	0.0651476	0	0	0.459024	0.0637826	0	0
gene-Gja001365	3.38671	2.33688	1.38317	8.46481	2.19081	7.99545	10.5054	5.17914	8.70365	1.72335	3.73792	1.94385	0.628381	2.0193	2.80831	1.40626	0.224746	0.809705
gene-Gja001366	7.16152	0.971872	2.3137	4.6899	3.86048	20.3965	1.73241	3.47286	3.38016	1.28979	2.15518	2.87676	0.260346	12.1437	0.728296	0.457166	1.3686	2.08508
gene-Gja001367	63.5377	40.69	14.1916	33.3086	52.696	4.81704	13.4171	3.64794	12.2171	9.07268	11.6066	13.7553	15.0879	132.563	85.4246	3.43224	20.1972	2.11613
gene-Gja001368	52	66.3504	50.3115	78.3583	31.5663	79.6874	4.28596	27.705	79.2635	7.02993	6.89543	30.5898	22.8503	20.4268	3.677	10.4887	9.66989	2.02097
gene-Gja001369	38.8388	399.167	363.995	304.109	158.723	392.535	195.873	206.369	602.409	47.5758	49.0691	49.3214	317.036	100.267	467.817	216.291	161.192	46.1996
gene-Gja001370	10.1645	12.6529	13.0174	17.3459	10.0047	15.7964	9.81334	17.2181	44.1586	8.7487	11.6462	14.9002	1.51226	32.3708	10.7687	3.87962	2.13424	0.76373
gene-Gja001371	397.613	476.465	558.249	479.643	127.724	113.354	1524.86	182.519	827.27	221.828	206.914	449.799	170.516	599.17	637.833	125.451	57.7902	48.6983
gene-Gja001372	0.0553837	0	0	0	0	0.0928782	0	0.0283171	0.432603	0	0.0272211	0.0324213	0	0.0421413	0.872271	0.0234451	0	0
gene-Gja001373	238.025	148.334	500.314	192.637	255.766	118.925	58.0797	205.42	389.691	55.1381	74.1198	201.578	76.4173	111.595	37.4657	617.491	70.9094	609.654
gene-Gja001374	1570.87	219.252	114.789	539.048	1189.77	137.928	152.118	590.678	70.7648	606.817	316.097	442.791	273.719	67.3968	553.866	368.126	76.5601	157.771
gene-Gja001375	263.968	429.93	213.388	233.705	333.101	159.51	68.5635	210.277	94.7005	43.3935	105.566	178.533	22.0644	7.95051	61.4174	35.5475	39.9647	12.5072
gene-Gja001376	60.6012	79.2702	44.4986	64.2655	25.4229	14.61	12.5985	26.4402	13.0416	73.6515	35.1764	53.0626	6.05796	4.84532	25.9237	7.15668	3.06109	0.360066
gene-Gja001377	41.4818	25.3406	154.3	133.51	137.302	32.117	44.7159	18.3493	57.0662	152.341	157.6	80.6362	45.1131	67.7596	452.482	201.716	74.5387	395.041
gene-Gja001378	148.695	86.4512	169.827	384.253	590.221	70.6404	30.9516	873.96	224.267	394.928	121.898	366.946	93.6961	90.0459	186.76	10.6775	24.0249	23.3133
gene-Gja001379	152.691	23.5616	63.7258	147.435	100.133	125.381	84.7873	9.33661	145.417	55.7674	84.4057	97.4856	19.4885	56.4114	27.4187	26.648	7.76287	2.928
gene-Gja001380	0	0.110644	0	0	0.157529	0	0	0.24687	0	0	0	0.111465	0	0	0	0	0	0
gene-Gja001381	69.946	18.7203	484.21	38.0264	14.7543	31.6095	167.286	19.2977	222.357	6.83233	24.4155	344.759	91.2461	42.3853	132.612	28.3974	6.92293	7.89509
gene-Gja001382	508.786	104.593	1062.71	387.081	614.165	318.161	168.006	85.9536	71.9583	175.53	84.2357	158.182	170.868	103.247	243.257	223.268	233.289	298.561
gene-Gja001383	94.4889	157.427	179.046	331.505	203.022	666.494	41.6514	180.301	542.594	119.228	854.996	151.176	4298.71	131.388	697.519	936.022	101.2	1386.52
gene-Gja001384	43.2804	74.9389	139.917	271.158	1091.28	494.928	186.802	74.8694	91.3182	159.497	773.953	82.302	87.4491	167.662	162.536	8.21278	1.25681	31.6958
gene-Gja001385	0	0	0	0	0	0	0.283883	0	0	0	0	0.0108829	0.0790684	0.441099	0.119288	0	0	0.188476
gene-Gja001386	0.20729	0.946204	2.25265	2.77438	2.05787	0.234988	0.278154	1.25063	0.396441	0.623058	0.408334	1.16816	0.052702	0.0587558	0	0.0128444	0	0
gene-Gja001387	160.311	76.745	627.903	642.996	117.545	73.3759	63.045	574.945	486.733	189.014	146.305	1922.82	68.5927	660.428	183.634	321.396	12.2825	152.398
gene-Gja001388	9.9356	1.13702	0.536663	8.76696	24.8708	3.63154	6.52798	14.2891	16.3369	43.0024	10.9006	2.17552	35.7735	1.81623	4.70886	1.78388	0.194317	0.570432
gene-Gja001389	1.57575	5.57179	0.530244	3.73476	2.9429	10.9842	22.2594	3.95517	10.6657	15.7338	9.03462	13.493	13.4483	7.18083	46.9562	1.02257	18.4076	2.67308
gene-Gja001390	102.99	64.8189	13.6572	260.816	47.0891	81.3297	36.553	197.991	42.4666	7.6815	117.52	20.836	29.7618	70.2109	19.8323	12.7875	55.9205	7.73155
gene-Gja001391	14.1029	36.9655	12.0256	159.645	77.106	71.6477	194.89	172.405	55.6636	127.937	42.6559	23.822	17.3177	36.6971	9.31461	9.53862	47.8173	17.165
gene-Gja001392	0.313434	0.064374	0.758204	0.335914	2.74489	0.349916	3.11393	3.25497	3.02615	0.916822	0.573531	1.0217	2.22321	0.896887	0.408359	0.429624	5.30824	0.41667
gene-Gja001393	0.140505	0.0973864	0.246356	0.722885	0.1293	0.361832	1.53981	0.158925	0.345609	0	0.440053	0.0203375	0	0.121124	1.13998	0	0	0.0386135
gene-Gja001394	18.2308	5.30396	12.6019	71.9209	7.97544	14.2702	28.7143	56.5586	36.8739	9.32283	13.1224	6.89559	1.29728	2.10509	3.64348	3.69939	3.89771	2.27191
gene-Gja001395	17.8502	1.51811	13.0963	29.0625	9.65871	2.04372	0.937412	1.40002	2.51466	1.75251	0.438236	7.27253	1.94325	1.08084	5.07414	20.3932	18.0988	0.290011
gene-Gja001396	12.6338	5.21971	22.8749	8.99467	11.9272	16.0386	19.1595	66.7711	68.3564	14.6836	3.48193	21.0552	12.3823	0.764967	7.73149	0.759549	2.70244	1.90366
gene-Gja001397	0.423177	4.53421	1.07386	1.74766	0.58385	0.471508	3.67318	10.0882	1.0155	0.326246	0.447128	4.20409	0.191191	0.118808	1.23936	0	0.181412	0.20682
gene-Gja001398	0	0	0	0	0	0	0	0	0.26771	0.148352	0.0407085	0	0	0	0	0.146325	0	0
gene-Gja001399	0	0	0.204787	0.331587	0.175155	0.0669373	0	0	0.360174	0.0127136	0.158531	0	0	0	0	0	0	0
gene-Gja001400	1.41593	27.1862	6.05239	4.99211	1.56121	0.33509	2.24094	0.374491	3.71334	0.685943	0.417109	1.09829	0.551245	0.341764	0.0862387	1.16603	0	0.276845
gene-Gja001402	113.76	87.4181	68.5565	67.44	12.9932	25.7028	4.77056	89.3123	88.1489	2.73872	30.5056	8.58945	75.2572	19.0914	31.1329	16.9945	7.22712	15.1297
gene-Gja001403	0.923121	6.33603	1.51108	3.11158	1.32603	2.83373	1.63566	0.668073	1.21751	0.756265	0.529555	1.64902	0.492938	2.22377	3.76656	3.49371	0.507206	1.00438
gene-Gja001404	114.816	139.779	18.2368	144.057	20.3888	331.06	65.5806	21.5913	70.6213	26.945	117.287	89.7895	24.7567	227.641	151.473	208.372	61.7231	76.056
gene-Gja001405	0.45115	1.33128	0.115116	0.456463	1.95463	1.21249	4.96907	0.274064	1.39701	0.103371	0.463688	1.72034	1.37936	1.82613	0.44017	4.37367	1.60375	0.571064
gene-Gja001406	3.68938	31.0537	6.0931	6.27443	20.4601	24.8951	0.994171	15.1899	11.0462	7.43251	7.20414	9.5077	0.280999	4.11812	10.0801	1.45319	0.259911	0
gene-Gja001407	234.672	221.339	219.372	380.727	77.22	47.7095	142.365	59.5686	246.499	149.538	416.425	201.437	1.30938	85.4686	60.2495	118.466	7.57395	29.5618
gene-Gja001408	0	0	0.0254854	0	0.0448673	0.106707	0	0.193957	0	0	0	0	0	0	0	0.0660697	0.0164517	0
gene-Gja001409	0.297663	0.822512	0.707607	1.93231	0.348436	1.17646	0.453803	0.466723	0.673552	0.308292	2.22178	0.836527	0.255203	0.967353	0.540708	1.67072	1.37468	0.168483
gene-Gja001410	4222.64	1838.65	266.568	2283	6364.13	1827.97	410.936	775.92	546.153	858.64	1160.3	1189.54	100.107	224.06	705.113	390.518	279.756	128.154
gene-Gja001411	1.84835	1.52178	0.411389	1.35695	0.660781	4.65829	3.17523	2.57685	2.29008	0.824251	2.00466	2.05165	0.228286	0.136264	0.259048	1.50759	0.531506	1.04953
gene-Gja001412	4.73344	2.60684	8.16151	27.6712	21.6265	4.52709	48.7998	5.63652	44.6725	30.0742	4.35072	9.56429	1.83454	18.8902	19.4134	17.9587	3.66983	1.25399
gene-Gja001413	400.812	41.5467	245.515	468.7	429.627	1094.28	569.464	261.454	285.298	124.283	192.354	173.416	93.138	2316.95	148.403	490.998	254.426	125.362
gene-Gja001414	1.44677	0.381629	1.27323	2.48816	4.41278	0.153229	0.624377	0.433219	2.39141	0.145433	1.11144	11.9842	1.167	5.70022	1.49474	0.915062	1.48003	1.10431
gene-Gja001415	216.575	273.139	164.739	78.6445	71.9639	215.121	115.535	44.2633	137.741	111.862	54.989	136.244	33.2429	108.867	158.193	155.853	33.9409	46.6853
gene-Gja001416	73.0287	9.07283	7.62361	82.1926	27.929	20.9206	50.822	68.9794	45.8571	42.0291	8.43902	52.9004	12.4923	10.9183	30.8842	38.1589	1.48436	42.0657
gene-Gja001417	19.3536	6.56974	6.12404	12.4833	4.8358	7.42661	4.03176	3.02447	15.3192	4.09059	24.8433	2.2609	1.53727	1.66518	4.17918	12.6309	17.0715	6.04763
gene-Gja001418	890.194	634	156.958	474.658	492.047	926.617	467.29	82.4558	507.339	329.103	1363.46	53.9697	46.0587	49.9278	24.1351	71.9751	9.98514	46.2613
gene-Gja001419	255.319	28.6274	64.4211	154.944	25.11	214.881	119.411	234.074	126.167	180.582	347.213	234.434	41.8602	23.7435	61.3279	41.8129	4.22678	29.757
gene-Gja001420	452.723	1277.06	41.0085	576.919	73.9968	195.727	997.154	475.054	535.621	319.652	628.189	175.756	162.45	121.448	123.977	356.145	119.762	784.61
gene-Gja001421	123.806	44.143	61.5776	207.877	409.667	847.286	32.0233	41.6614	184.994	145.823	176.654	22.7825	5.51589	68.5013	76.1104	133.469	13.0293	112.803
gene-Gja001422	38.9624	8.12837	24.2799	34.6528	13.9515	53.3514	95.321	126.867	61.2323	18.3081	16.986	63.6105	1.771	75.1229	91.4799	4.3731	2.08542	11.1971
gene-Gja001423	0	0	0	0	0	0.443443	0	0	0	0	0	0	0	0	0	0	0	0
gene-Gja001424	9.00145	12.8609	56.8614	3.57901	4.23391	3.27627	1.64866	6.22397	14.7305	1.624	2.24208	18.6151	0.283917	0.538013	0.696834	0.606713	0.034053	2.68578
gene-Gja001425	0.240544	0.995724	0.462739	0.388168	2.90402	1.10568	1.41941	2.44385	2.03365	1.1329	0.903059	0.757568	0.106262	1.6703	0.330293	0.254695	0	0.0792743
gene-Gja001426	0	0.204326	0	0	0	0	0	0	0	0	0	0.111213	0.0695449	0.0133952	0	0	0.253522	0
gene-Gja001427	17.8286	49.3433	35.5639	38.8342	96.9979	10.0651	3.60672	36.864	36.7259	19.206	29.4853	11.3853	11.0456	5.58921	8.29999	6.79961	12.4163	5.55327
gene-Gja001428	25.8672	36.6258	34.6189	2.19338	26.8595	16.4194	18.5687	3.84661	7.56796	9.04678	7.84921	9.38246	0.937878	10.9081	1.73706	1.64324	0.085521	0.3473
gene-Gja001429	0	0	0	0	0	0	0	0.0985682	0.134281	0.0454433	0	0.123013	0	0	0	0	0	0
gene-Gja001431	135.03	504.775	58.2334	62.3416	40.7055	64.9643	19.0304	58.3197	106.732	46.6591	155.555	69.938	35.3887	79.0938	27.5811	15.8423	15.5138	49.07
gene-Gja001432	14.1957	12.0591	37.0722	12.0319	14.9364	29.2984	9.79537	9.18582	33.4361	32.4587	25.4094	63.5868	10.531	7.48365	5.48204	2.41622	0.786672	1.66392
gene-Gja001433	5.63266	0.735765	0.828832	1.37322	1.22265	6.07809	10.4367	3.82929	4.90127	9.15791	40.8252	5.61344	6.46689	5.4138	2.70952	0.870633	0.552268	2.55789
gene-Gja001434	8.50524	3.17916	11.5656	50.8442	11.4529	42.3972	16.0313	9.1722	31.029	8.32841	34.0701	93.3963	4.13336	36.3162	23.0293	6.72884	8.74682	3.26177
gene-Gja001435	1.16138	36.3582	1.7021	1.9157	4.18958	2.93257	32.7445	12.3803	12.0182	4.30375	2.0924	10.351	1.03537	3.80935	25.6992	0.755066	0.692696	1.13086
gene-Gja001436	18.8608	34.3123	10.6186	7.72646	74.1867	58.7352	39.3468	71.6446	86.371	44.7024	13.0114	9.75695	57.8915	15.8976	23.0441	14.5686	7.70549	10.4266
gene-Gja001437	150.992	110.982	42.7144	267.703	220.999	94.7903	86.7164	97.1013	476.106	603.295	36.4643	252.977	249.204	40.4571	76.1003	68.5477	391.585	72.4778
gene-Gja001438	0.124905	0.14113	0.437499	0.12522	1.43499	0.0922305	0.0920888	0.343308	1.12438	0.218987	0.284898	0.470858	0.175217	0	0.141523	0.0684849	0.108006	0.0429757
gene-Gja001439	4.43853	8.66507	26.7518	11.5923	8.59223	2.31166	0.860911	4.32911	23.6903	2.27298	8.92282	31.1653	4.93354	11.0207	16.2615	2.32837	0.486029	1.37286
gene-Gja001440	504.845	440.545	274.634	307.654	908.798	2201.59	166.941	130.567	1676.19	840.642	100.382	848.705	199.313	971.54	2257.97	129.549	41.6992	75.8246
gene-Gja001441	449.385	1767.58	715.87	276.464	3225.04	4437.12	803.615	1375.8	2246.25	447.677	565.061	263.594	182.274	134.643	866.615	57.3515	114.192	31.5556
gene-Gja001442	0.143756	0	0	0.0253272	0.045644	1.14518	0.587649	0	0	0	0	0.0139574	0.0329227	0.0248959	0	0	0	0.170301
gene-Gja001443	0	0	0	0.145563	0.710558	0.0315754	0.190957	0.170599	0	0	0.157201	0	0.0790376	0	0.106713	0	0	0
gene-Gja001444	0	0.0688349	0.101434	2.88337	1.29407	0.0381989	0.531781	0.126909	0	0.176355	0	0.693065	0.470915	0	0	0	0	0
gene-Gja001445	22.0629	62.4617	5.60246	4.5697	9.40349	3.99639	4.13056	6.191	16.3657	7.77151	9.04372	5.48842	2.66503	0.694492	3.93817	0.660936	0.609399	2.39419
gene-Gja001447	0	0	0	0	0	0	0.185081	0	0	0	0	0	0	0	0	0.0492579	0	0
gene-Gja001448	0	0	0	0	0	0	0	0	0.140236	0	0.180687	0	0.683125	0	0	0	0	0
gene-Gja001449	0	0.0768657	0.0664046	0	0.14032	0	1.36767	1.23866	0.826566	0.928376	1.85774	2.37254	4.49724	2.84134	2.17488	12.1937	2.88532	0.80798
gene-Gja001450	0	0	0	0	0	0	0	0	0	0	0	0	0	0.0924859	0	0	0	0
gene-Gja001451	0	0	0	0	0	0	0.347985	0	0	0	0	0	0.147111	0	0	0	0	0
gene-Gja001452	0	0	0	0	0	0	0.282413	0.5907	1.1734	1.53894	1.9326	3.46647	5.11591	12.1941	5.35513	158.219	0.418595	2.16466
gene-Gja001453	2.14337	4.37691	1.76186	1.71443	0.445596	1.06957	6.48952	7.96739	2.72558	20.1938	22.0673	7.90314	25.7956	53.5135	131.518	734.871	71.1345	104.857
gene-Gja001454	0	0	0.253289	0	0.0792005	0.0209563	0.0568335	0.0350706	0	0.312105	0.602088	2.04286	2.63197	2.45242	2.07132	18.1252	0.0207222	0.279043
gene-Gja001455	242.42	290.552	101.128	114.031	715.072	563.72	92.7991	346.479	536.052	67.6804	357.892	1577.5	445.492	367.101	465.597	695.177	42.4613	81.3266
gene-Gja001456	189.658	153.332	146.451	58.4186	49.9366	193.562	26.0562	80.2914	64.9353	179.753	275.016	389.519	62.9271	124.123	64.2036	296.453	6.88125	68.4115
gene-Gja001457	35.78	38.5919	3.42535	19.8705	17.4184	5.43442	6.01133	31.9643	5.68104	13.4745	9.45223	42.6022	5.04286	0.751478	6.45931	2.79935	0.186551	0.120936
gene-Gja001458	8.36215	5.48038	24.9705	19.3038	32.7342	7.62735	17.2366	4.82066	7.70434	13.1006	16.669	6.99404	5.5639	3.46876	11.6213	8.22722	0.927085	2.18505
gene-Gja001459	2.08602	0	2.42646	1.45603	0.0521273	0.0858177	0.922935	0	0	0	0	0.0318279	0.0269296	0.0145299	0	0	0	0
gene-Gja001460	0	0	0	0	0	0	0.0424547	0.093785	0.194306	0.0801087	0	0	1.59499	0	0.0394554	0	0	0
gene-Gja001461	6.62749	3.22836	0.843944	0.133102	1.57159	0.192814	2.05902	0.441083	1.1332	70.4652	109.297	55.636	108.026	68.8683	691.034	42.192	33.7643	84.7565
gene-Gja001462	7.78525	46.3329	48.7179	76.4527	23.7822	5.31763	41.9457	18.1313	76.0391	12.7557	11.8477	10.2806	498.112	22.0474	157.605	566.103	24.0651	98.2039
gene-Gja001463	111.011	58.6432	161.151	564.356	230.105	203.495	209.903	140.061	212.947	88.3053	274.844	113.359	420.696	27.9101	577.43	102.32	8.60529	85.9451
gene-Gja001464	0	0	0.465725	0	0	0	0	0	0	0	0	0	0	0	0	0	0	0
gene-Gja001465	0	0.101361	0	0.102598	0	0	0	0	0	0	0	0	0	0	0	0	0	0
gene-Gja001466	0.0868001	0	0.0707719	0.0609937	0.477089	0.119059	0	0.06016	0.0655744	0	0	0.0175331	0.0695449	0.0326074	0	0	0	0
gene-Gja001467	168.895	20.1684	194.425	122.127	95.3372	18.3787	39.4758	185.42	20.0101	69.4608	30.2944	33.2467	22.6524	30.9543	57.5761	63.6603	6.81984	12.551
gene-Gja001468	0	0	0	0	0	0.46478	0.0827992	0.0944855	0.283168	0	0	0	0	0.0678522	0	0	0	0.0810293
gene-Gja001469	3.70181	1.66697	7.25361	1.53267	2.71391	4.69098	10.3763	3.95238	2.76992	6.10829	3.63235	13.824	0.82831	16.7928	18.2288	3.77953	1.80871	0.142687
gene-Gja001470	0.152137	1.21825	0	0	0.162249	0.0461497	0.508694	0.0366253	0	0.469971	0	0.415839	0.916819	6.37878	0	0.306944	0	0.0678514
gene-Gja001471	0	0	0	0	0.00831027	0	0.858101	0	0	0.0921479	0.910749	0	0	0	0	0.448202	0	0
gene-Gja001472	0.651881	1.06723	0.497844	0.948728	1.2278	0.0584132	0.501746	0.161233	0.814805	0.292136	0.130727	0.0683978	0.0942598	0.0490302	0.0448758	0.243875	0	0.158766
gene-Gja001473	153.722	67.8749	73.9552	25.1117	102.075	19.3497	125.684	60.9518	44.1297	55.8857	24.7781	70.8221	13.6118	85.4551	5.2817	15.2991	4.41333	24.038
gene-Gja001474	34.4398	175.606	53.8521	10.1264	104.679	95.5759	125.019	194.43	100.128	102.539	70.5444	58.8287	73.1765	47.3246	53.9911	276.786	16.3606	16.6666
gene-Gja001475	80.6712	12.2078	19.5437	10.9861	6.77568	9.70481	10.6995	11.2908	4.14766	31.2951	5.54047	18.1413	11.6446	10.5276	4.82908	8.83419	3.2335	0.427824
gene-Gja001476	0.0408284	0	0.158529	0.587198	0.22068	0	0.228135	0.0478461	0.0698085	0.185076	3.85952	0.840817	1.4238	1.33056	0.0337141	0.308304	0	0
gene-Gja001477	96.3481	16.0954	72.6865	94.0354	23.8544	169.258	64.8909	66.9137	105.076	148.473	278.457	83.2094	266.14	103.345	22.4241	46.6292	14.985	49.365
gene-Gja001478	43.4518	62.221	108.382	287.819	144.663	45.2556	18.8326	168.862	52.9942	88.3687	53.5485	146.403	78.4596	143.498	129.555	23.4058	200.811	18.6844
gene-Gja001479	8.83632	11.4026	64.7341	32.9311	7.76681	63.1679	6.92671	6.65815	88.6409	15.7667	11.255	15.0432	85.1849	84.6403	9.06202	28.4646	3.96472	7.14028
gene-Gja001480	28.2837	23.4518	19.976	34.464	16.3781	46.1058	40.5216	49.5462	18.3215	14.2126	26.3467	13.0145	25.5148	13.9602	19.9313	35.9802	4.4064	3.52234
gene-Gja001481	127.589	8.47873	16.7167	13.6958	7.13421	44.5308	26.8731	9.3614	12.8914	24.6622	23.4293	26.3142	9.02677	2.233	8.16748	6.05709	1.44696	2.64007
gene-Gja001482	13.2325	3.58012	6.48681	12.848	11.2	8.61412	7.13972	19.1109	8.38836	34.1013	31.8473	9.803	8.86427	1.81495	4.42108	0.714122	0.985764	96.3135
gene-Gja001483	479.319	57.7451	126.635	44.1932	92.7102	169.564	36.567	100.39	136.237	153.989	223.411	113.139	31.5862	418.066	72.8461	25.1248	43.5452	85.1523
gene-Gja001484	0	0	0.020052	0	0	0.0115687	0.146912	0.515371	0.0376804	0.00983946	0.0183607	0.00781077	0	0	0.883926	0.117336	0	0.304051
gene-Gja001485	1.12898	0.177382	0.0469384	0.549331	2.43176	0.415614	0.363516	1.75022	0.537022	0.652836	0.983609	0.666518	4.16804	57.4557	1.42584	27.8952	17.3391	7.22581
gene-Gja001486	106.835	12.6788	32.0242	79.31	117.671	199.984	35.7702	99.0449	25.8749	77.4312	111.341	141.636	24.3236	151.345	171.535	21.8245	3.42556	12.6673
gene-Gja001487	0.0495587	0	0	0	0	0	0	0	0	0	0	0.131018	0.183561	0	0.0300881	0	0	0
gene-Gja001488	0.185535	0	0.0430755	0	0	0	0.0595527	0	0	0	0.0163236	0.0145097	0	0	0	0	0	0
gene-Gja001489	47.6865	47.9862	43.2925	43.2503	27.7	57.4032	42.1903	48.2632	22.8735	70.3228	113.861	30.7645	52.7409	443.73	143.968	49.483	64.7899	122.077
gene-Gja001490	51.4757	4.37048	27.8022	8.46596	67.3522	50.5241	12.3965	14.5644	14.9745	6.70445	10.6067	36.1164	34.2532	59.5043	30.5456	14.1431	16.7258	2.21042
gene-Gja001491	3.23225	15.2194	3.92729	1.0304	0.576331	3.8416	2.2857	0.750342	2.80714	2.08155	0.555719	1.64952	1.17618	5.43148	3.69467	4.04475	0.0801123	0.282714
gene-Gja001492	3.23445	0.624527	7.81646	8.58686	2.14121	18.8148	30.2929	0.10278	0.839196	7.45977	8.88473	4.37688	0	14.8558	20.1081	2.00215	0.650447	7.54923
gene-Gja001493	0.908744	0.738583	5.86611	4.72227	14.0964	15.7302	1.38403	26.4933	54.0416	4.38982	1.43085	7.97344	2.99716	0.913611	0.365362	0.207871	1.14975	3.30558
gene-Gja001494	19.3843	6.96443	14.9862	71.3224	42.3366	11.811	32.5277	9.22737	13.5021	17.9604	74.2556	4.79403	16.6564	34.6932	4.03665	11.6026	1.87507	1.00022
gene-Gja001495	1.34257	0.81566	8.24998	0.0372308	0.0662477	1.12692	3.24786	0	0.0847241	0.107452	0.73748	1.08421	0.0405827	0.0189577	0.114897	0	0	0
gene-Gja001496	0	0.215463	0.273696	0	0	0	0	0	0	0	0	0	0	0	0	0	0	0
gene-Gja001497	2.48037	8.15242	1.85703	9.30483	0.610242	1.13618	21.5751	2.25795	1.35701	6.55101	1.96147	13.9786	16.5537	1.47875	38.9349	3.69094	0.878847	1.60903
gene-Gja001498	5.98445	68.0948	4.60551	25.9895	39.2347	150.471	73.5901	53.9017	97.7568	70.2001	18.0024	31.139	47.4427	11.5808	752.489	53.6292	202.759	173.49
gene-Gja001499	0.0353611	0	0	0	0.747677	0.0832078	0.699193	0.0355779	0.527054	0	0	0	0.155077	0.221623	0.0214281	0	0	0
gene-Gja001500	11.0621	5.91455	17.8888	58.5683	23.6695	95.579	10.7049	37.3271	3.90217	13.9138	13.2024	7.08075	5.6021	8.83754	27.7274	3.03022	1.06904	0.218135
gene-Gja001501	1.05289	5.6927	10.2616	40.2154	3.16636	8.36419	2.57063	23.763	46.3958	1.78187	10.3418	7.21738	1.45744	0.337536	19.6449	0	0.11842	0.817228
gene-Gja001502	0.103856	0.114278	0.325657	0.425738	1.04818	0.0532004	0.169311	0.0592623	1.06169	0.277793	0.0349418	0.288733	0	0	0.267545	0	0	0
gene-Gja001503	0	0.0352313	0	0.0331587	0.155492	0.150518	0	0.0695105	0.0214177	0	0	0	0	0	0	0	0	0
gene-Gja001504	0	0	0	0.0343059	0.00858809	0.228565	0.192635	0.166578	0.0644715	0.0922534	0	0.0195611	0	0	0	0	0	0
gene-Gja001505	5.58192	1.3226	0.933457	9.30483	6.37564	1.08093	4.65578	0.645611	2.06483	0.927939	1.37101	1.81657	0.244711	2.35756	0.218585	0.113241	0.16796	0.0582459
gene-Gja001506	10.6564	0.772135	1.01222	7.94787	1.10318	3.54518	3.80782	1.37395	3.38036	7.63501	85.6936	2.80066	10.8008	31.9922	17.7665	3.79453	0.620708	14.7334
gene-Gja001507	13.1079	0.103142	5.16249	3.10161	0.185717	8.69772	12.7201	5.89317	1.83412	0.88025	5.08542	1.18084	6.50595	1.48045	2.21435	13.411	8.79173	3.31456
gene-Gja001508	202.071	29.0023	13.2275	171.752	42.0777	36.9789	45.0215	145.855	29.0152	96.5456	111.701	31.7418	12.2214	153.19	64.9116	15.1486	14.46	6.29618
gene-Gja001509	23.9027	0.481616	5.56476	5.4448	15.4546	0.362881	0.825492	29.0612	2.23367	2.40685	2.77214	6.96251	7.79458	2.55658	2.17065	0.49421	0.181548	2.11015
gene-Gja001510	572.598	57.1614	23.6551	150.254	190.954	120.423	150.174	137.089	77.1324	308.676	294.99	44.4516	17.7208	107.757	344.654	56.329	18.1324	38.0394
gene-Gja001511	240.774	52.2407	30.3123	21.7183	16.1608	134.99	83.3583	64.2557	87.7167	102.354	39.1315	34.4553	95.6026	52.5209	7.66267	6.90555	10.981	1.78342
gene-Gja001512	492.023	290.552	56.4668	86.4181	92.9579	1226.48	44.4786	108.977	47.7505	307.865	55.4225	55.6871	51.271	47.4262	84.2768	212.187	82.4251	96.2686
gene-Gja001513	47.9102	26.1586	83.1808	71.9643	90.0676	146.078	27.321	54.6109	55.6504	41.3447	32.7987	10.5555	24.0801	50.7167	6.60555	49.5889	7.33365	11.9988
gene-Gja001514	118.422	78.3403	39.9712	161.141	394.024	144.94	12.6625	23.6007	15.6849	13.5493	40.2073	40.0826	5.27339	27.1998	16.7128	21.548	4.76194	0.18926
gene-Gja001515	45.4295	1.81546	1.7325	20.0709	11.202	5.47167	1.39754	16.5851	5.10322	103.849	53.5961	59.4556	4.37231	37.9379	26.5819	1.32416	2.7825	1.22673
gene-Gja001516	199.332	127.67	337.828	480.129	64.192	195.297	93.46	217.466	692.28	269.158	62.3443	83.1818	123.371	389.081	152.835	1039.31	62.2473	123.891
gene-Gja001517	0.914684	0.540311	0.0910881	0.271826	0.436235	0.198297	9.27542	0.230091	0.57177	2.84407	1.28931	1.51072	4.86081	17.3613	11.4242	3.14483	70.2752	23.6046
gene-Gja001518	1.03126	0.572024	0.535902	1.87604	0.573599	5.17143	1.75611	0.785525	1.82307	0	0.126181	0.129351	0.413856	1.10983	0.288866	0	0.0364132	0
gene-Gja001519	107.704	46.9481	165.684	75.162	313.676	649.25	173.623	170.143	211.9	227.895	159.523	127.865	378.263	243.623	1053.96	87.5559	366.626	848.708
gene-Gja001520	164.825	301.731	581.568	2212.38	1293.02	707.326	1864.01	200.045	196.552	216.964	384.746	175.629	66.4112	451.188	1297.09	119.824	271.808	502.81
gene-Gja001521	2.79285	3.57306	11.7556	20.4157	22.3889	12.0208	9.64162	10.1174	85.4999	1.10873	8.12449	3.00634	1.3909	1.18677	1.48137	2.52114	0.989427	0.0979419
gene-Gja001522	393.84	51.5581	30.5634	79.0264	44.3248	129.748	188.861	244.967	169.825	87.9334	112.096	71.7278	35.4567	67.6852	342.657	97.6117	54.0245	95.6705
gene-Gja001523	32.3563	6.18408	5.60833	10.2265	26.4917	5.03979	63.9162	10.5747	13.5142	43.8674	37.2321	26.6339	1.69841	9.30593	15.6243	0.0927459	0.499229	0.986615
gene-Gja001524	50.2312	54.6674	23.6249	15.0834	20.763	110.229	31.3192	22.5902	89.995	29.576	15.5853	39.314	9.14522	70.9876	93.3685	8.90981	10.331	1.46795
gene-Gja001525	5.11609	4.89316	10.4444	5.18759	16.6981	23.0906	5.84363	68.3765	16.8618	34.9582	61.9774	12.2463	0.734286	4.04684	1.86383	2.99592	13.22	28.6937
gene-Gja001526	462.937	93.3214	270.778	284.474	338.284	1367.63	856.841	262.7	161.177	70.4881	264.482	213.339	93.2938	310.403	11.8574	16.8106	6.88569	290.36
gene-Gja001527	56.6906	31.1569	32.7084	46.1971	12.406	38.4367	18.1208	14.528	29.0762	0.684433	28.0104	4.9846	0.352725	0.285339	2.8051	0.851294	0.338029	12.7641
gene-Gja001528	85.1925	33.7079	10.8913	40.2402	40.4692	50.4492	231.111	32.2922	169.027	30.0941	25.0369	47.9649	16.1696	118.294	10.9513	440.628	159.53	34.6121
gene-Gja001529	28.9439	298.728	574.008	22.8858	240.167	97.3804	788.342	191.155	323.679	230.394	173.628	167.103	119.914	295.149	85.513	389.552	76.7061	56.4607
gene-Gja001530	568.268	68.3348	49.0917	331.097	14.2418	83.0114	357.677	128.603	191.664	69.7882	9.72028	145.496	4.56562	81.4244	12.566	31.8066	9.38091	30.032
gene-Gja001531	45.6482	75.8774	45.7513	198.581	15.2725	74.9647	78.5081	121.402	43.4752	39.2595	452.846	32.5813	52.0983	92.7942	199.737	48.934	53.5697	86.1097
gene-Gja001532	101.981	270.121	629.671	102.441	527.407	1730.25	121.675	684.065	222.381	405.296	351.019	178.72	300.649	17.7823	596.918	23.5802	4.9677	72.7518
gene-Gja001533	1.80131	16.2774	1.12172	1.26253	1.54457	6.72596	2.44799	13.3555	6.66673	10.6901	16.5569	1.40348	1.32272	22.37	0.774473	1.94455	0.223256	10.6081
gene-Gja001534	12.1267	13.189	3.06194	14.9012	16.2405	12.1793	10.0711	4.45008	15.3108	4.98748	7.96559	20.5426	10.8994	45.211	15.7021	4.65979	1.10876	1.18583
gene-Gja001535	33.009	75.6315	92.9726	104.965	28.0231	32.882	52.568	11.8815	154.009	32.6548	179.692	79.915	31.5706	111.243	42.6461	8.4791	3.84296	1.52498
gene-Gja001536	0.857967	9.02918	11.5296	6.56484	17.0515	9.60487	11.3269	10.6969	11.808	15.1911	2.65358	2.14939	24.1842	28.4866	24.0697	97.2395	79.6321	72.7464
gene-Gja001537	13.1633	131.6	91.4986	49.0271	43.3622	231.547	58.6783	343.758	33.5427	85.0832	29.2674	9.47797	70.4219	14.1784	30.4954	20.1932	16.1327	25.5974
gene-Gja001538	0	0.0529384	0	0	0.0874247	0	0	0.26142	0	0.0460017	0.400989	0	0.0390838	3.03895	0.0117112	0	0	0
gene-Gja001539	49.062	48.7873	8.36197	6.71726	9.0891	23.839	49.2062	107.856	19.5202	61.781	204.742	54.4287	89.6146	99.8018	166.244	21.4826	212.406	73.8523
gene-Gja001540	307.076	41.8731	30.7378	269.788	23.7261	78.0303	522.62	137.503	105.027	334.991	189.651	39.87	70.2367	26.547	31.7213	48.8172	63.2087	98.7568
gene-Gja001541	123.498	331.742	129.325	61.1359	295.684	272.885	140.222	86.4657	387.498	104.883	216.228	358.144	12.5797	125.482	211.55	49.4195	7.25624	9.27685
gene-Gja001542	38.3283	5.12537	12.6583	1.93253	11.9173	4.03009	15.4912	18.9179	7.72407	2.33055	2.25302	16.324	15.8321	4.28231	3.75626	1.15142	6.38585	18.3422
gene-Gja001543	0	0	0	0.361299	0.0933203	0.227162	0.142657	0.121468	0	0.0306023	0.216407	0.0983475	0.0966224	0.704242	0.0484099	0.445615	0.838375	1.52238
gene-Gja001544	5.54471	7.93502	2.53446	38.6716	4.98102	77.453	45.5604	2.69488	19.623	13.6464	14.7901	36.6763	19.268	52.5076	8.3143	137.355	273.199	573.603
gene-Gja001545	101.233	60.1016	137.91	33.9642	24.4482	72.9547	17.9196	16.4105	210.95	156.638	105.258	74.5656	17.5343	40.5899	128.362	37.6525	491.761	1798.25
gene-Gja001546	116.522	40.4673	105.75	65.4344	66.4062	106.178	80.8179	91.9834	27.644	40.3243	21.0822	129.339	199.481	23.7516	25.0461	23.8259	11.4117	5.08957
gene-Gja001547	0.480777	0.125862	0.071571	0.279279	0.578517	0.234296	1.48172	0.792463	0.824596	0.106278	0.227342	0.0333638	0.730598	0.225107	0.0459614	0.432613	0.0220253	0.145308
gene-Gja001548	22.9502	11.1502	17.4775	52.0766	17.4988	39.0677	28.3013	36.8513	28.1838	74.6569	8.63894	40.7678	6.67196	55.3629	3.71451	3.63693	4.0833	6.97252
gene-Gja001549	684.099	31.6893	108.238	125.09	52.1631	201.468	23.1954	60.1186	73.8711	48.6202	219.886	126.68	29.8126	27.3926	35.8202	23.0489	152.621	135.759
gene-Gja001550	279.077	16.8031	238.137	323.651	107.199	25.1017	230.163	49.1425	634.682	606.797	495.348	537.642	146.733	112.047	90.1028	114.138	239.59	57.7577
gene-Gja001551	10.1598	5.10775	15.8812	2.6926	5.22207	3.6608	7.76595	1.43955	1.0298	4.70062	0.654664	8.68757	0.204251	1.48794	0.483574	3.34457	3.53923	2.5637
gene-Gja001552	5.77629	6.03078	13.5426	70.421	43.3142	4.67051	33.694	24.6773	13.2219	8.87245	9.38128	47.113	8.90143	7.55073	7.98542	26.7577	5.44077	3.00248
gene-Gja001553	814.199	70.4385	80.6027	172.81	475.147	96.8995	1094.09	957.753	161.708	383.791	476.946	195.84	22.7473	77.6436	52.1418	148.881	61.2176	24.3902
gene-Gja001554	211.316	130.67	52.3273	177.829	370.726	363.004	43.7857	246.26	121.183	57.8269	509.181	34.3588	36.7481	40.0737	266.797	314.485	314.741	2167.3
gene-Gja001555	101.218	10.4949	135.031	250.148	52.2703	77.858	128.871	422.182	24.9606	26.9912	16.5704	133.987	19.2432	148.239	15.1429	12.4376	6.88037	9.57794
gene-Gja001556	14.5953	7.24569	111.89	30.9678	4.87666	6.53156	22.0915	102.848	42.3008	45.5638	2.17325	28.0283	17.9094	14.7081	15.1591	11.0773	3.27101	1.13473
gene-Gja001557	86.6258	53.2218	21.9756	12.8693	51.5782	211.669	34.6471	33.3058	80.489	25.3033	84.8327	19.1344	13.0312	34.1388	33.9604	14.9882	12.2319	44.7696
gene-Gja001558	0	0	0	1.00444	0.902601	0.043739	0.152625	0.0884214	0	0.39817	1.22614	0.149783	0.149245	0	0.574934	0	0.0618598	0
gene-Gja001559	49.3721	49.9333	520.436	197.023	206.648	1482.5	60.9218	589.279	176.877	381.533	368.629	38.5448	32.1319	107.114	94.8545	201.218	37.0282	138.736
gene-Gja001560	7.71056	0.179853	5.31907	2.49862	0.553854	2.57786	0.152299	0.40939	0.946546	1.59662	0.657763	0.831678	0	0.0539253	0.868833	0	0.0928963	0.16853
gene-Gja001561	0	0	0	0.142926	0.150433	0	0.0730769	0.212211	0.0560365	0.333042	0.0436891	0.0197916	0	0.0286184	0	0	0	0
gene-Gja001562	29.6856	1.05721	19.5897	2.21556	32.9606	6.06179	6.04012	2.13116	1.48625	2.25188	1.48751	2.41094	1.39644	3.9218	2.43384	5.9953	0.921546	0.737055
gene-Gja001563	312.161	359.054	158.556	112.329	32.2691	89.2353	404.406	311.799	478.04	65.7228	383.844	223.298	396.078	67.8284	89.9299	445.255	89.6893	7.81133
gene-Gja001564	2.43753	3.49615	17.5112	14.7632	0.637676	17.5763	0.803387	2.50652	0.805848	0.355633	1.5326	1.15117	1.30872	0.546791	5.70527	4.85809	5.43279	0.353875
gene-Gja001565	46.2341	95.0339	312.151	417.935	34.254	19.7126	32.5479	54.6416	195.665	80.4443	42.7768	113.564	119.841	239.44	39.0676	71.2308	156.576	10.0682
gene-Gja001566	53.5381	34.124	58.8085	66.8041	41.4126	575.863	25.8633	36.4228	123.445	17.0103	50.6772	38.4781	14.6372	76.2635	35.8441	35.9742	22.4485	3.56505
gene-Gja001567	6.66412	39.1362	10.6018	4.46298	32.9259	53.8504	8.36501	7.8252	33.9414	28.8779	41.1539	7.04212	10.2949	11.3004	20.437	2.55346	0.555207	2.98035
gene-Gja001568	82.5312	19.988	319.575	77.2935	73.0146	62.3346	242.961	189.566	48.5057	206.755	23.2184	86.4281	34.3886	57.7233	77.3479	33.5521	77.9251	61.3599
gene-Gja001569	100.445	259.226	208.194	62.2469	191.875	208.567	320.563	230.581	193.789	110.186	175.361	462.877	35.057	85.8085	103.37	28.547	55.3471	14.3038
gene-Gja001570	9.41705	16.0108	14.0231	14.1446	51.6649	6.92527	14.7048	9.28488	14.3232	12.5031	100.292	16.7967	7.35696	35.259	32.8584	8.7013	0.564044	1.50278
gene-Gja001571	6.68839	4.47749	8.00983	39.7233	5.72132	18.672	30.899	8.45313	27.3129	9.76563	12.5072	15.9405	3.90036	62.7014	84.0776	36.0917	2.97817	5.24155
gene-Gja001572	0	0	0	0	0	0	0	0.0481013	0	0	0	0.762371	0.125039	0.470948	0.27241	0	0.0723626	0.837128
gene-Gja001573	0.310087	1.47352	0.360486	0.211844	1.40616	1.15711	1.05403	8.04396	9.6262	6.81487	1.82505	2.03797	8.2498	24.7087	16.0205	87.1378	8.70903	5.458
gene-Gja001574	0.0306617	0	0	0	0.154612	0	0.0562689	0.424423	0	0.0178938	0.0673115	0	0	0	0	0.289247	0	0
gene-Gja001575	29.3483	0.547179	1.42211	1.76159	0.209938	1.39478	1.13619	2.1369	0.486044	0.16142	0.133015	3.49558	3.02464	0.339977	1.43786	1.90019	0.0855693	0.310147
gene-Gja001576	0.141024	0	0	0.0731999	0.037857	0.0279945	0.797671	0.201381	6.56451	0.70294	0.419692	0.1722	0	0.0865937	0.0748753	0.226138	0.104154	0.0863905
gene-Gja001577	0.0890124	0.53806	0	0.473127	0.00494124	0.468702	0.144661	0.102488	0	0	0.388926	0.019936	0.275566	0	0.171425	0.245681	0.568936	0.0383684
gene-Gja001578	0.154211	0.0972072	0.0291519	0.172557	0.0843694	0	0.165598	0.137694	0	0.121889	0	0.211951	0	0.287102	0.0459869	0	0.428209	0
gene-Gja001579	197.109	92.0823	79.4506	489.518	408.59	168.558	219.643	121.373	128.318	122.887	104.197	60.4545	271.215	113.36	70.8443	120.833	53.0775	34.6243
gene-Gja001580	10.1906	0.964756	4.96397	4.3638	4.08564	2.15946	30.8758	5.44878	194.508	28.3766	36.0306	21.5304	8.35986	108.389	32.3697	281.014	84.6837	79.0664
gene-Gja001581	72.3783	107.725	17.4115	50.894	55.6022	40.5008	401.214	111.672	38.081	52.5636	15.2507	41.2353	19.364	6.49371	13.3746	12.2878	3.32284	1.98306
gene-Gja001582	2.68223	2.48625	2.95711	25.9006	2.23289	9.50705	5.23629	0.487057	8.63513	0.564105	7.71207	7.05105	3.9559	0.618578	0.966983	1.37202	0.038577	0.375356
gene-Gja001583	172.016	737.592	1195.65	408.339	648.878	1405.22	115.78	701.456	521.147	740.118	599.238	135.614	890.316	153.391	108.74	48.9578	45.2535	108.947
gene-Gja001584	0.819614	3.13288	7.01248	4.12734	5.70876	5.0492	0.496523	0.885544	1.37081	0.343982	1.39696	0.528414	2.33286	0.486772	0.133333	0.0967908	0.189497	0.142136
gene-Gja001585	204.773	127.287	257.284	584.244	378.781	105.66	85.6445	58.4038	94.6712	261.725	169.011	367.478	177.249	104.652	21.0406	241.954	26.2592	99.9686
gene-Gja001586	275.006	64.8269	1269.77	153.221	273.133	651.855	124.226	1144.94	736.998	33.2172	277.457	76.0032	703.563	250.486	245.155	52.9042	39.6968	71.9559
gene-Gja001587	80.0045	75.4936	105.997	749.156	247.187	334.913	45.2431	58.4046	84.2214	293.607	126.023	564.543	68.6672	78.7458	63.0838	115.286	75.2445	273.201
gene-Gja001588	152.32	324.224	869.994	66.5329	401.381	160.026	544.738	86.9239	83.4322	355.934	314.789	53.9699	475.135	201.24	840.854	683.72	103.981	524.784
gene-Gja001589	19.4492	2.59808	3.42355	1.4594	3.73838	2.37338	3.59585	2.03245	8.98584	0.326766	0.584704	0.270493	2.87058	0.541672	3.41925	0.388423	0.0825218	0.203984
gene-Gja001590	82.5295	148.871	183.259	133.402	99.8187	190.005	237.714	480.416	549.339	237.767	116.829	90.2774	119.984	604.558	367.472	467.572	14.5617	139.593
gene-Gja001591	163.655	166.357	308.994	390.759	1801.75	85.0183	304.164	418.536	201.488	1316.23	304.781	336.986	174.553	1988.48	2364.74	458.378	271.122	551.855
gene-Gja001592	6.06119	2.78188	2.38444	1.31902	1.94468	1.09256	1.26947	2.61915	0.809573	7.35904	0.46295	0.787648	0.134456	3.84861	2.68968	1.65835	0.376519	0.163546
gene-Gja001593	1.20739	12.0125	0.812615	0.773199	0.499128	0.321611	0.21437	0.667249	0.522024	2.89254	0.305438	1.151	1.12431	0.53421	0.35218	1.05107	0.412188	0
gene-Gja001594	27.7861	43.7198	15.2731	32.1596	4.59749	17.7802	18.8596	33.0535	30.524	71.6144	18.7415	110.729	111.996	102.656	67.5672	20.1197	73.1837	21.3852
gene-Gja001595	83.1748	185.935	129.763	677.306	56.8204	57.0863	224.274	740.699	604.241	159.357	37.9224	300.497	71.7638	1013.03	8.78037	89.9902	1334.92	1097.76
gene-Gja001596	257.649	69.0191	23.0222	185.595	60.8634	89.1722	224.92	87.7081	39.4441	71.1452	76.542	20.5885	40.1609	103.486	57.2143	7.30218	18.4409	28.3839
gene-Gja001597	0.600488	4.97906	6.8876	4.67261	1.45357	17.7423	8.07851	6.80502	1.59091	2.5683	2.74274	5.54925	0.748555	8.51304	0.782056	3.5536	2.47466	1.98132
gene-Gja001598	0.10038	0.213799	0.271551	0.514536	0	0.102286	0.153343	0	0.238105	0	0.0300581	0.775483	0.0505939	0.475116	0.628111	0.0899879	0.621665	0.578972
gene-Gja001599	21.8947	36.0616	82.7273	68.0376	166.843	94.1346	48.9263	59.7845	148.627	172.49	81.8272	348.544	128.857	70.7527	128.385	105.388	78.1681	341.145
gene-Gja001600	1163.24	995.21	948.765	74.5954	871.248	93.1242	92.6054	807.266	107.197	553.339	56.5648	76.4277	45.7191	662.861	168.477	95.4897	36.9586	24.9899
gene-Gja001601	40.8178	11.8564	19.4967	2.60317	18.5629	9.45289	14.8799	3.27963	14.7309	22.7125	10.2652	2.29126	1.07138	3.31408	0.516888	0.548047	57.9185	45.3525
gene-Gja001602	0.824238	0.566379	0.143024	0.0948645	0.932382	0.744449	0.455506	0.726648	0.349773	0.488029	0.0200281	0.385463	2.95273	2.95919	0.44273	0.595814	0.726131	1.37768
gene-Gja001604	49.1615	381.004	37.5415	77.2898	240.453	145.968	84.7911	73.1013	206.016	228.087	50.2961	114.714	129.589	189.541	31.8379	48.1065	20.3415	90.9902
gene-Gja001603	0.450636	0.23651	2.23548	0.328902	3.05143	1.02854	0.410396	1.62139	0.257548	0.24714	0.639769	0.510096	1.17398	0.101972	0.732842	1.13279	0.122407	0.247646
gene-Gja001605	0.551192	0	0	0	0	1.01445	0.319068	0	0	0.447941	0	0	0.0540533	0.0636115	1.0262	1.5496	0	0
gene-Gja001606	30.0725	10.8846	18.7035	4.08122	51.1602	173.512	55.0842	11.199	4.06826	21.0093	27.8471	9.82898	10.627	4.5885	7.49752	28.6657	2.39832	2.42099
gene-Gja001607	11.1904	8.28844	4.76834	9.16063	27.4383	107.916	3.98578	3.6903	18.3377	30.6285	79.2455	46.7319	35.4157	11.9636	32.6405	2.85993	6.67535	1.56453
gene-Gja001608	35.7854	15.6615	202.503	60.0927	292.279	146.738	103.231	53.6116	120.555	30.7858	357.542	152.224	68.534	154.565	149.146	60.726	35.2745	11.9716
gene-Gja001609	43.9502	17.859	1.55774	2.77346	2.94032	13.6202	8.3992	2.06127	8.09555	2.4136	1.20105	1.58498	8.26479	35.608	13.0455	14.4332	12.0487	14.2522
gene-Gja001610	0.718926	0.501446	0.0987177	1.44742	1.16967	0.232325	1.36141	0.419001	2.85229	2.31579	4.09401	0.244325	0.339158	0.319708	2.73719	0.733857	0.0574601	2.57835
gene-Gja001611	34.8484	13.4105	13.9742	24.3673	74.5789	96.8673	53.5835	59.482	35.8041	98.4849	395.963	12.9614	36.1439	53.4076	30.8041	39.2428	3.26155	5.89469
gene-Gja001612	831.478	1087.92	2466.43	10240.6	1920.33	1384.12	734.679	1491.21	3582.81	3207.3	1088.68	5475.31	338.2	1246.53	233.211	1912.7	1240.55	1529.13
gene-Gja001613	20.7561	45.3522	356.392	262.391	1150.57	80.3049	47.962	28.1494	62.4399	46.9318	196.129	43.7035	67.8249	75.5078	38.3171	13.724	24.6406	97.9701
gene-Gja001614	222.396	145.991	232.424	60.748	111.67	126.129	118.766	1064.86	220.144	214.365	56.8562	85.8981	12.9722	16.5715	143.918	18.4896	29.4879	58.2831
gene-Gja001615	133.351	238.371	182.908	71.6377	59.3151	404.444	98.2078	63.3486	96.8818	113.995	369.736	54.8108	253.371	218.46	41.3182	12.4943	51.5702	32.9564
gene-Gja001616	0.154291	0.0583438	0.385734	2.03253	1.02795	5.33831	2.12609	1.18334	12.047	2.57279	6.63491	2.3828	0.664835	1.29461	1.25127	0.174291	0	0.630404
gene-Gja001617	0	0	0.121069	0.180272	0	0.115711	0.0882159	0.402708	0.0675951	0.121338	0.0525842	0.0228568	0.109156	0.7111	0.101355	0.0485634	0.254015	3.61451
gene-Gja001618	93.5971	89.4007	412.461	37.1077	42.2352	132.419	294.372	53.0433	86.681	320.689	60.1541	32.6193	94.303	96.9502	112.697	72.6489	8.44055	11.1563
gene-Gja001619	2.15113	1.3672	1.61336	1.62004	0.157282	1.5734	0.623464	2.39442	0.848377	0.0636883	0.18289	0.115059	0.00743099	0.275323	0.291489	0.0745511	0	0.0664981
gene-Gja001620	35.4226	28.4536	7.36841	27.6171	103.719	42.7857	38.4233	29.1077	65.2623	41.9576	27.1071	54.9583	4.07587	2.84887	25.8415	8.52967	7.37001	1.86082
gene-Gja001621	29.6354	17.0462	119.018	111.325	113.772	71.2968	84.9519	47.7884	98.852	47.7682	79.3036	21.7355	4.01336	36.757	8.62933	48.9608	6.59405	6.97295
gene-Gja001622	29.3974	3.54167	70.1473	29.5652	8.83255	95.4169	30.964	35.1442	9.17424	17.8412	5.28804	50.4743	3.63371	9.06585	6.51832	7.13476	13.139	7.52727
gene-Gja001623	86.2763	61.2884	39.2671	134.334	68.3882	42.5841	102.512	410.97	46.5533	449.136	194.274	263.737	44.4862	97.2504	37.1805	91.3204	160.024	345.277
gene-Gja001624	91.0453	77.5644	26.8103	29.3599	42.0743	18.6752	305.236	39.3835	17.9468	45.5489	14.6109	45.1467	27.7544	19.9212	206.936	128.813	10.5272	34.9627
gene-Gja001625	231.572	25.9011	136.204	78.1102	118.805	85.2902	122.488	42.6614	149.487	301.071	33.3733	172.157	68.0616	214.23	104.862	39.129	29.2976	9.15619
gene-Gja001626	14.5262	31.0548	57.0689	10.7525	38.9049	59.0231	31.7823	64.6419	38.4164	68.0871	17.4224	32.0782	7.79521	2.86843	2.72424	1.78917	4.24941	6.86544
gene-Gja001627	0.0363201	0.335704	0.440635	0.194892	0.234086	0.681107	0	0.0474545	0.0466334	0.184718	0	0.087445	0	0	0.0839829	0	0	0
gene-Gja001628	1454.19	1404.11	2868.24	1848.23	2512.5	745.834	1308.89	1061.93	702.982	1645.03	1756.37	1087.22	504.648	447.37	2105.26	92.0515	132.589	291.06
gene-Gja001629	28.7134	159.343	29.2225	152.152	15.7446	94.872	44.6759	187.403	13.9573	34.3591	7.57412	55.1436	40.4751	13.2325	4.27369	4.98968	3.14516	58.5599
gene-Gja001630	84.5353	51.3106	8.83723	29.0625	12.1646	38.5086	168.082	28.6333	21.3986	46.366	245.009	100.994	21.8144	186.382	64.7455	17.2083	87.1036	58.6692
gene-Gja001631	1116.64	1040.68	1594.65	1691.77	260.817	163.666	760.775	1483.6	922.857	143.513	198.768	275.723	409.9	101.352	972.261	249.809	48.6605	517.904
gene-Gja001632	25.07	8.92769	29.0575	91.0812	148.911	226.793	67.747	71.5122	138.791	397.264	12.2374	24.0205	31.922	63.5637	37.5968	422.05	132.731	81.5161
gene-Gja001633	2.43057	9.09038	6.14326	4.24006	20.5611	60.2825	34.926	5.37201	13.5792	30.6809	34.3568	12.0202	6.08113	6.52026	20.5118	3.41646	8.91589	4.3466
gene-Gja001634	4.07645	7.34146	17.0322	6.24439	7.95148	15.2049	2.82683	4.63064	10.2109	5.82732	3.9403	1.1581	3.77919	2.80926	1.07427	1.71116	0.818303	1.33105
gene-Gja001635	0.052541	0.0207101	0.0271721	0.0277183	0.788522	0.137173	0.075312	2.55254	0.0146676	0.195465	0.848149	0.311738	0.729282	0.372188	0.035709	0.0674126	0.108665	0.971741
gene-Gja001636	73.8093	113.333	65.9431	211.092	26.475	383.468	166.09	137.245	96.0594	149.355	26.6311	90.8806	25.7118	154.468	228.42	60.2773	30.1794	11.8624
gene-Gja001637	27.1777	296.18	30.7725	158.03	156.836	71.2974	34.396	152.58	138.044	32.6994	121.986	209.462	108.428	491.865	127.81	86.2205	111.649	334.669
gene-Gja001638	25.3384	25.8908	0.67071	3.22036	4.4525	24.01	11.875	10.7906	26.3584	230.985	25.2501	57.342	67.0539	288.008	127.567	33.9314	62.7751	73.962
gene-Gja001639	18.5731	4.24367	26.0592	8.56404	11.3579	242.067	11.4063	68.7342	13.9905	11.2456	17.0019	46.4551	4.52339	8.69341	23.7509	4.3726	9.00263	6.17637
gene-Gja001640	0	0	0	0	0	0	0	0.450949	0	0	0	0	0	0	0.0761308	0	0	0
gene-Gja001641	0	0	0	0.240005	0	0.0216577	0	0	0	0	0	0.0866854	0	0	0	0	0.0180064	0
gene-Gja001642	142.576	204.934	55.0787	57.7498	20.8679	51.0245	22.2673	114.436	50.9648	237.322	80.3616	38.6646	21.3128	97.6386	18.0391	58.3456	16.4206	32.7378
gene-Gja001643	23.6055	232.404	33.554	10.6816	289.34	160.309	140.434	110.332	432.483	97.6758	29.9812	140.37	63.57	117.867	103.621	57.4575	231.689	98.95
gene-Gja001644	0.131256	0.191302	1.99137	0.062816	0.864627	0.287035	3.62562	5.71202	0.617401	1.93914	1.17753	8.28499	0.556073	0.355438	2.24963	0.381262	0.940864	1.2492
gene-Gja001645	17.0811	16.0211	28.9041	18.1862	30.2839	28.1806	38.3759	70.8372	79.2039	102.983	295.52	158.742	47.6224	139.764	97.9098	17.4547	23.3786	14.1828
gene-Gja001646	0.0849375	0.0212159	0	0.0215928	0	0	0.394924	0.449927	0.611759	2.43047	3.54659	4.98085	0.015088	0.0422076	1.03795	0	0	0
gene-Gja001647	0.238029	0.0838535	0.23798	0.0291336	0.00560026	0.268315	0.643575	0	0.229154	0.0200309	0	0.0339561	0	0.0855814	0	0	0	0
gene-Gja001648	0.201372	0	0.181477	0.105322	0	0	0.350524	0	0.18889	0	0.040445	0.344511	0	0.0189443	0	0	0	0
gene-Gja001649	12.1015	99.8943	78.5532	75.3407	463.836	61.2314	135.521	128.604	52.203	60.336	9.39793	8.19697	5.25623	35.6037	27.1861	13.1443	8.84053	3.64759
gene-Gja001650	112.412	60.187	149.347	85.9206	229.646	23.3787	16.6892	86.8228	37.7179	45.7294	14.6112	52.9016	7.17787	56.3817	7.12043	44.8033	4.95498	22.7764
gene-Gja001651	115.649	76.9325	167.632	122.094	40.1783	83.6092	328.317	59.5131	154.029	148.162	97.05	106.068	13.4143	45.4413	269.126	66.5644	35.421	51.0357
gene-Gja001652	6.68831	1.43967	1.48573	5.77979	2.75307	2.1615	15.4547	3.96662	13.3151	7.39296	3.84215	9.8456	1.4051	1.62545	14.5108	2.01916	3.5759	1.00375
gene-Gja001653	53.45	155.219	193.475	140.556	29.8633	93.245	904.085	54.2974	273.69	637.627	52.7983	24.3289	35.9741	8.99122	241.295	36.5939	61.08	15.8564
gene-Gja001654	32.9343	9.38355	52.9471	50.4194	25.6433	18.6151	65.8123	204.43	81.7034	83.1022	29.8333	40.6576	39.7396	6.11933	38.8037	21.9337	4.33547	20.998
gene-Gja001655	255.73	322.489	374.251	315.04	200.241	273.153	377.823	279.78	151.381	694.445	164.138	438.579	234.056	98.0289	101.252	95.7586	65.179	225.331
gene-Gja001656	35.5414	35.9669	9.20332	41.6928	36.5174	42.7636	55.5292	41.6213	19.4885	36.7855	20.8083	57.9995	3.3865	14.5558	15.4949	21.5206	8.62934	3.6068
gene-Gja001657	2.80313	0.611775	6.99998	10.9443	1.90568	1.97979	4.32818	36.2191	13.3839	30.4475	1.32242	8.06749	2.73829	2.62593	8.22501	13.8268	2.32765	0.302538
gene-Gja001658	0.0647451	0	0.0199711	0.158432	0.10502	0.0568196	0	0	0.106252	0.132723	0.384145	0	0.167059	0	0.107633	0	0	0
gene-Gja001659	22.506	12.3738	186.297	66.4335	17.379	122.477	53.7396	132.278	37.606	33.9038	30.2075	630.14	11.791	8.92122	67.6817	33.2781	36.7136	7.87726
gene-Gja001660	2.06509	0.825667	0.582678	0.845893	0.606744	1.36417	1.06207	0.119655	0.154989	0.0586439	0.29196	0.263065	0	0.10486	0.0520227	0	0	0.173588
gene-Gja001661	45.6816	11.9004	22.4847	47.7348	13.1214	10.8153	95.6856	21.6456	62.3175	122.262	43.9524	4.64744	18.4787	9.90753	105.302	45.2482	31.4886	4.92119
gene-Gja001662	62.4924	26.5361	82.0604	32.3392	23.8298	16.9348	29.7551	98.7724	15.6918	53.0326	19.4812	31.4866	1.18306	9.54288	3.50441	9.41605	0.212602	0.947924
gene-Gja001664	0.117026	0.12619	0.146573	0.601805	0.592999	0	1.08318	18.6099	0.0943978	0.142266	1.00786	1.63231	1.9083	0.213294	0.709273	2.9265	0.0578164	0
gene-Gja001665	0	0	0	0	0.031309	0.101724	4.15321	0	0	0	0.130978	0	1.43646	0	0	0	0	0.461079
gene-Gja001666	0	0	0	0	0.276002	0	2.08599	0.0340339	0	0	0.0591365	0	0.612464	0	0.291868	0.0119679	0	1.64726
gene-Gja001667	0	0.630265	0	0.115865	0.0579796	0.363014	2.54387	0	0.128943	0.915918	0.247839	0.294286	7.73335	0.49625	5.50829	1.40825	25.1281	7.98011
gene-Gja001668	4.92217	4.02558	4.55551	29.9024	8.63849	15.3909	2.29522	1.51416	1.72267	0.388279	0.172345	3.11396	0.176264	1.05581	0.0201406	0.365428	0.34412	20.5156
gene-Gja001669	6.48504	29.8183	17.2185	9.431	14.693	3.50074	14.5007	74.5047	5.76159	19.089	13.4055	8.50159	98.2656	49.0545	6.54229	28.3358	285.761	399.429
gene-Gja001670	42.6419	12.0922	39.1874	359.695	18.5235	22.8029	28.0351	129.469	10.6194	118.281	42.2076	8.5466	28.883	20.1318	21.2128	19.4289	16.1761	41.9841
gene-Gja001671	112.115	330.96	65.2725	26.6314	125.898	194.1	41.796	113.508	77.8487	72.4057	162.879	13.6198	50.1092	192.972	118.97	18.7711	7.69979	60.2983
gene-Gja001672	7.95334	3.81036	8.15405	0.980825	5.43702	5.21641	16.3005	7.59273	16.9893	26.8342	43.8097	6.66578	265.44	210.857	30.3582	144.836	68.6246	7.77672
gene-Gja001673	14.4054	42.4637	34.6117	4.40324	14.7237	15.6595	8.27762	9.73789	16.1293	11.5468	8.48717	127.988	7.396	56.2629	118.031	17.1489	2.19121	15.2751
gene-Gja001674	832.801	737.824	88.0087	250.216	170.132	294.116	418.197	81.2951	425.49	901.322	1796.32	1562.95	460.872	314.701	594.837	171.852	38.1532	54.5754
gene-Gja001675	2.1803	1.01656	1.60416	0.998482	0.895455	3.4743	0.307409	2.37342	1.52598	0.876846	3.35632	0.899355	1.07694	1.75381	2.92363	1.41247	0.19039	0.688663
gene-Gja001676	208.927	32.4662	76.369	245.092	545.889	80.9667	16.4578	62.4087	18.1716	230.474	47.5754	52.0233	16.9216	90.8327	434.277	257.044	97.9097	21.905
gene-Gja001677	367.961	92.2307	780.767	160.959	183.234	599.788	643.241	64.2881	221.035	149.615	25.7185	71.8999	17.9935	61.5709	170.746	3.54224	65.8334	32.013
gene-Gja001678	7.21311	0.0603557	0.401971	1.70186	3.22968	1.1345	0.208216	3.19417	4.26644	0.267961	4.5212	14.3785	0.0915313	0.0895228	0.0926046	1.92357	0.128101	0.217033
gene-Gja001679	3.29135	1.45797	2.13012	3.54453	3.6952	2.2419	2.21561	22.5475	2.92885	0.507341	2.95793	1.90371	2.94819	1.1425	5.60511	7.67754	1.40367	1.51966
gene-Gja001680	227.516	221.763	198.265	55.0383	105.063	79.3403	794.121	267.219	116.485	73.4059	113.092	37.0515	185.992	263.036	364.462	49.9683	48.5667	92.697
gene-Gja001681	53.1389	7.19148	8.06281	196.312	42.673	27.9053	7.66501	23.2895	39.8842	11.3784	5.46536	23.107	14.444	70.5806	199.435	67.5533	38.043	33.0899
gene-Gja001682	8.27076	9.44616	14.9687	23.6102	6.5821	50.7115	54.4177	133.002	62.4208	83.7914	26.8563	255.048	25.4065	41.8982	10.5333	13.6479	6.63229	3.28607
gene-Gja001683	25.4196	26.2518	98.2934	119.39	19.3544	136.98	85.9104	47.5585	70.1751	78.9093	88.1226	61.7521	110.3	22.8026	366.647	17.8854	36.7198	70.0295
gene-Gja001684	1.38265	9.39159	13.5654	54.9396	54.9014	23.2093	60.512	233.358	117.723	102.294	38.597	45.5029	28.9876	20.555	12.1959	52.2443	17.6726	50.8886
gene-Gja001685	5.01777	5.75769	18.4561	0.976807	17.4991	23.0559	7.06503	34.0503	77.8419	40.878	29.5662	11.7615	4.00917	0.862548	1.02701	32.0667	0.322098	4.34554
gene-Gja001686	3.39577	0.667436	2.07049	0.908339	0.984228	0.241678	3.06558	7.97027	2.81351	1.80466	1.12214	2.17772	0.49375	0.545403	0.936409	0.246988	0.184731	3.58105
gene-Gja001687	13.2183	37.1637	25.2056	14.9168	71.5857	17.0143	50.1621	21.802	58.1536	199.071	143.263	105.791	73.1513	142.986	387.542	60.162	52.3584	291.104
gene-Gja001688	114.966	44.7389	217.968	1253.79	36.028	610.045	134.787	764.023	124.54	312.123	76.4286	109.748	44.452	115.62	38.9352	11.4887	55.4942	59.4428
gene-Gja001689	0.313581	0.384328	4.64422	2.37848	0.413729	2.32518	7.07036	3.84887	4.53109	25.6206	22.8824	72.4495	26.8563	4.15535	22.2978	3.84862	104.73	112.029
gene-Gja001690	123.961	173.672	114.803	635.312	391.61	495.875	35.292	514.565	86.7418	312.397	101.571	373.502	174.215	203.812	286.601	345.505	99.6592	56.2263
gene-Gja001691	0.0703451	0	2.16562	0.733108	0.878848	0.0436645	0.141799	0.731269	0.328383	0.146466	0.585821	0.294286	0	0.0906128	0	0	0.19054	0.790906
gene-Gja001692	0.479906	1.39354	0.524999	1.05255	2.40946	0.749636	0.188531	0.734706	5.18019	1.44165	0.430242	0.500748	0	0.325382	0.832363	0.374064	0	0
gene-Gja001693	7.64736	6.172	11.6472	142.243	16.943	45.1372	43.5875	17.4301	22.6858	3.9845	36.0551	30.4016	6.29158	18.3012	8.05312	12.738	14.0487	1.24888
gene-Gja001694	76.3939	81.3498	52.702	62.1503	41.0041	78.0767	105.095	343.3	574.12	305.656	1110.49	450.495	1452.41	315.623	1201.83	382.874	61.9243	2817.55
gene-Gja001695	0.0430227	0.197413	0	0.247329	0.604066	0.363014	0.548785	1.63982	0.726971	0.50574	0	0.282341	0.616828	0.53421	0.463856	1.16907	0	0.11585
gene-Gja001696	0.382966	3.84413	0	5.19965	20.3546	26.149	0.333145	0.425424	0.899849	0.145672	0.258569	0.620387	6.05397	0.0439706	2.91811	0.690979	0	3.44198
gene-Gja001697	13.7107	46.9057	17.5535	8.72714	79.2483	53.2019	13.6123	56.962	51.5489	66.5325	11.7012	128.343	41.2135	31.4256	7.88867	9.94256	18.7236	20.8323
gene-Gja001698	0.396911	0.696768	0.739931	0.0891398	1.03169	0.557642	0.486831	0.454262	1.78546	2.71023	2.58182	0.377538	0.0960948	0.103303	0.134735	1.21612	0	0
gene-Gja001699	397.7	715.119	51.1491	100.114	168.627	94.1148	69.4197	115.607	559.247	97.5517	154.618	96.9709	178.575	161.955	81.6985	14.0502	37.0422	65.7407
gene-Gja001700	2.24749	8.23788	8.98937	0.414979	4.72368	7.82379	6.26263	2.58581	16.3145	6.13485	10.4165	8.87566	26.2339	7.66029	2.46561	2.91396	6.83008	2.34644
gene-Gja001701	3.75998	4.66545	2.62115	0.140736	4.44482	2.67103	11.062	10.7543	31.6572	181.66	50.2584	58.7943	11.7205	167.358	193.799	244.639	8.84605	18.4911
gene-Gja001702	0.0268203	0	0.5282	0	0.0667035	0	0.363431	0.361793	0.129338	0.251476	0.057328	0.252801	0.0222122	0.0709623	0.0861198	115.841	0	0.0322617
gene-Gja001703	1.11222	2.17865	2.56374	2.75143	0.253131	4.33655	4.82639	3.22292	2.91012	0.660124	3.66306	1.16906	1.58726	2.60755	0.279954	1.87477	2.12602	1.10186
gene-Gja001704	14.9214	15.1043	19.4185	128.917	25.337	111.964	67.0858	177.994	100.304	135.78	16.3072	23.3318	39.3163	34.0193	19.6937	165.496	14.2684	4.34749
gene-Gja001705	339.264	27.9483	119.405	26.6884	51.7442	70.374	20.72	112.487	98.8636	53.7062	58.8736	97.6717	43.0145	39.8751	110.381	103.106	19.4959	19.7076
gene-Gja001706	23.2721	8.81152	9.71753	8.62384	7.17118	11.1578	5.21746	4.01588	10.4101	27.5656	6.61779	15.2824	2.6422	2.06237	5.8293	6.9437	6.34023	6.34968
gene-Gja001707	617.375	375.453	332.596	94.926	98.5997	364.953	218.161	100.944	240.377	249.798	649.467	309.637	91.3269	317.121	97.0755	91.7434	90.7881	107.347
gene-Gja001708	275.922	268.908	151.593	163.463	246.021	681.652	75.9875	387.543	326.014	415.036	42.7528	168.5	76.7854	107.168	181.051	46.5613	284.767	120.128
gene-Gja001709	106.251	80.3782	90.0057	11.4826	244.669	84.1447	38.6563	37.152	106.275	147.096	233.84	34.6754	259.398	63.8246	32.0229	55.9693	60.2193	119.957
gene-Gja001710	29.4826	29.0617	7.81056	125.538	61.5743	162.378	71.0584	39.7896	96.1294	79.0766	9.7138	65.9573	166.923	376.473	61.173	73.0417	60.4772	33.6156
gene-Gja001711	29.1671	78.9831	12.8165	45.8299	52.6496	25.5427	39.9169	7.01732	37.7611	43.8482	11.419	36.6272	183.787	16.27	5.55494	28.2343	1.5646	46.4174
gene-Gja001713	2.24907	0.333759	66.7733	1.22966	0.948158	6.90417	8.47474	0.654934	1.73461	2.47797	2.55631	0.282291	0.399163	1.6223	19.4723	0.174686	0.222512	0.264176
gene-Gja001714	3.92898	1.05765	3.95547	1.71432	1.52156	23.0393	2.1634	1.06836	3.47005	4.00288	0.169278	0.882315	2.2564	3.71177	2.0692	0.757381	4.77389	1.84168
gene-Gja001715	59.5294	18.63	63.5249	9.98345	9.28565	9.53809	29.1571	20.3908	31.0303	23.762	6.4906	12.1196	2.89669	5.533	8.57347	18.386	2.1329	2.96362
gene-Gja001716	709.275	1512.33	251.661	1143.49	732.788	504.914	2249.61	587.566	989.266	745.465	321.955	578.92	703.192	142.9	499.331	585.076	158.156	337.472
gene-Gja001717	203.931	39.2293	805.704	30.3936	202.339	103.791	74.6921	176.678	233.226	203.953	151.856	186.224	39.0457	35.9037	694.677	241.993	57.546	73.9742
gene-Gja001718	1.02364	0.226155	0.0734005	0.111589	0.201182	0.175763	0.0599308	0.0415303	0.465537	0.244332	0.138804	0.353264	0.0533902	0.378975	0.0650284	0	0.211489	0.243241
gene-Gja001719	0.033255	0	0.23668	0.0321795	0.240838	1.5614	0	0.273895	0	0.115972	0.0725194	0	0.290561	0.124278	0.117787	0.550743	0.280931	0
gene-Gja001720	264.152	72.6119	15.3548	10.7162	5.86523	14.6756	50.6688	311.343	94.6012	252.411	29.3025	211.763	7.67546	67.8219	45.2284	26.4253	7.82033	16.9742
gene-Gja001721	0.155694	0.18336	0.24928	0	0.0627945	1.35137	0.16852	0.536161	1.4494	0.268429	0.416583	0.230465	0.300819	0.133387	0	0	0.705579	0.317011
gene-Gja001722	3.99221	3.73127	0.51291	16.3431	1.51801	0.987147	21.6991	1.25253	8.00589	8.89271	2.04715	1.94843	26.864	4.1802	2.28643	1.81737	4.70732	3.21071
gene-Gja001723	2.28026	2.25985	1.47656	1.66558	5.87313	0.711694	5.46552	4.70884	14.6107	5.08045	3.73654	7.28785	1.79805	5.18725	1.44193	0.830273	1.38469	0.700194
gene-Gja001724	0	0	0	0	0	0.062231	0.378827	0	0	0	0	0	0.103623	0.135576	0	0.245921	0.192704	6.28867
gene-Gja001725	0.478801	1.24168	0.361582	0.532876	1.64244	0.0499247	2.28722	0.113367	2.70115	10.3887	9.64613	1.73135	31.6851	42.5656	10.9149	97.9462	10.6396	80.6344
gene-Gja001726	43.6973	53.1945	34.5152	6.93853	3.78456	36.7012	126.679	48.0888	20.977	24.0849	36.3874	15.4759	6.27565	12.0621	120.726	7.50512	3.76499	13.5234
gene-Gja001727	179.658	260.975	217.21	105.15	54.5139	119.222	85.0767	68.4527	162.492	297.332	42.4975	97.0921	10.5713	44.1249	82.2213	7.25896	3.63259	0.481935
gene-Gja001728	57.7881	27.4289	14.8958	1.99122	6.98174	26.6385	20.6807	6.63346	22.9211	1.34155	9.21222	1.27339	0.48748	1.85273	1.49886	0.810496	0.0752691	0
gene-Gja001729	9.66239	2.92052	4.68537	12.2024	3.44564	2.23347	1.14572	2.26418	6.41057	3.82786	1.61816	10.4991	0.94931	5.53126	0.442765	0.373662	1.30908	0.692609
gene-Gja001730	25.721	381.67	175.214	214.556	83.804	80.9828	168.786	216.67	164.83	64.7258	75.8769	44.7069	121.007	176.815	163.71	95.8952	18.8141	91.5356
gene-Gja001731	30.8299	28.2008	72.1058	28.2025	49.0837	82.6649	48.904	76.794	83.8033	42.3411	63.1444	53.1064	4.59184	32.085	120.365	47.5572	3.61142	22.1447
gene-Gja001732	128.863	103.778	497.797	111.1	285.345	607.642	113.062	44.2809	323.194	74.5253	148.993	45.4291	58.7747	247.461	206.311	406.481	97.9418	177.782
gene-Gja001733	42.2545	50.6248	52.4406	54.396	42.6514	21.932	11.0005	102.002	60.77	70.1685	39.4897	61.5715	61.3345	133.897	37.0328	22.0972	26.495	246.64
gene-Gja001734	6.40578	5.31228	6.4621	2.86928	12.7276	3.0008	24.7278	15.8308	26.748	111.488	59.689	183.338	139.905	172.796	101.51	73.6307	17.7958	168.655
gene-Gja001735	72.9373	58.0892	10.2601	5.09317	7.7313	7.63691	64.7253	16.1916	45.1575	125.144	169.904	133.517	51.7472	497.97	52.6819	206.902	61.6085	15.7416
gene-Gja001736	82.8915	154.802	64.3186	14.7824	11.8272	21.9531	10.4919	8.6848	11.8643	5.30647	5.08004	17.5983	0.386978	4.58181	1.20786	0.57626	1.32771	0
gene-Gja001737	23.6642	146.018	112.693	299.323	199.612	48.4106	1175.03	372.73	450.911	968.242	176.146	604.131	153.966	2285.74	1051.73	836.344	1006.04	77.6308
gene-Gja001738	56.7098	19.0022	50.7767	41.8868	43.1624	9.33218	62.9945	15.6676	50.8967	67.3095	48.5526	104.596	110.834	118.06	387.733	18.3826	34.7211	98.2604
gene-Gja001739	31.0818	63.0389	5.66141	13.1818	44.8174	15.3112	8.23058	17.2194	6.46912	43.7297	28.4196	94.4145	8.43232	16.8705	13.5119	43.7765	15.9279	1.48106
gene-Gja001740	8.63759	67.0942	69.6864	76.9864	13.8913	18.8201	80.4376	16.5746	11.8647	14.7393	5.80995	11.3069	4.02088	15.953	6.14917	3.43298	5.14457	0.424744
gene-Gja001741	0.349243	0.199281	0.119072	3.42008	0.0918488	5.85236	0.354188	0.771482	0	0.455988	1.01331	1.02417	0.428661	0.0349032	0.946371	0.191471	0	1.93861
gene-Gja001742	0.222782	0.644597	0.619634	0.0435014	0.10773	0.971399	0	0	0	0.0933211	0.0272079	0.381844	0	0.0206731	0.00864776	0	0.789982	0.347799
gene-Gja001743	0.589293	0.701182	0.0231061	2.36825	1.61122	3.95891	3.25286	1.50567	0.659462	0.791066	1.02809	0.372263	1.24364	26.3245	2.4717	2.91246	1.26638	8.6542
gene-Gja001744	22.3789	136.646	43.5181	15.642	66.4661	22.8095	28.369	26.8691	15.3629	20.7615	11.3111	29.3458	32.2108	409.796	179.021	36.0146	57.3681	186.377
gene-Gja001745	0.268345	0	0.212316	0.281071	0.0185535	0.125944	1.08913	0.117844	0.0345295	0.135143	0	0.0956429	0	0.310336	0.0319866	0.180517	0	0
gene-Gja001746	3002.13	591.729	3995.86	596.667	1588.67	2199.97	4036.93	1033.02	4477.85	2849.38	8545.38	644.605	7679.46	31181.2	2269.24	16375.6	1718.84	8749.67
gene-Gja001747	110.159	44.7026	54.2332	206.897	24.3889	67.0447	30.9377	89.0457	26.7827	436.486	67.9504	71.3123	135.789	33.6634	25.4219	109.53	9.50777	109.394
gene-Gja001748	44.3688	309.857	157.857	254.266	38.8115	15.9461	215.519	164.526	69.1106	28.9826	159.55	191.733	8.54475	40.0374	125.979	5.95018	21.7508	15.8924
gene-Gja001749	19.66	2.2645	14.9913	5.07149	216.754	24.1056	88.0321	28.9218	14.5383	17.6377	6.10329	7.74964	8.30259	2.24877	4.91113	4.08286	1.98137	1.0976
gene-Gja001750	12.739	47.1766	9.24753	2.82743	4.71184	2.57264	6.67075	7.74572	6.49243	13.6993	19.2928	6.34853	7.28719	1.33752	2.94667	1.17004	0.0959596	0.109191
gene-Gja001751	55.1591	73.2732	53.0559	16.0037	16.2133	40.8364	51.2409	129.272	9.3902	159.191	72.616	19.7748	4.94696	31.079	121.46	1.34669	3.36274	3.4644
gene-Gja001752	100.966	110.574	92.1163	92.528	95.8646	54.5792	200.339	150.276	64.5758	233.312	36.3836	150.015	122.646	455.929	14.1485	227.889	74.0759	209.143
gene-Gja001753	2978.46	830.394	1295.19	694.121	1346.32	6217.73	1779.97	1162.59	3177.71	157.836	334.168	369.297	109.561	2572.59	627.827	120.345	583.593	186.475
gene-Gja001754	121.16	506.908	392.02	371.309	61.3882	625.617	191.571	98.7973	210.581	363.683	125.05	261.501	29.8245	33.3559	73.2539	33.398	18.9693	4.2348
gene-Gja001755	0.562583	0.611046	0.105944	0.172312	0.0157753	0.0736783	0.274515	0.280868	0.323098	0.126329	0.0857952	0	0	0.914395	0.346462	5.853	1.07794	3.03336
gene-Gja001756	74.8224	69.0982	16.0921	15.4538	11.0409	54.3338	21.6844	17.9002	35.0354	15.1818	30.2841	213.294	407.098	75.9431	205.754	142.289	673.374	3216.17
gene-Gja001757	4.63262	9.50989	3.12345	6.10604	11.0194	21.099	31.385	5.59006	16.8634	6.20091	6.7563	2.80378	8.42383	45.625	9.35287	3.04976	3.05665	3.73674
gene-Gja001758	0.212546	0	0	0.371621	0.336204	0.331636	0.823776	0.170796	0.108896	0.00675628	0	0.36904	0	0.0493003	0.0657706	0.0438846	0.0302807	0.0363353
gene-Gja001759	94.3389	65.8126	134.116	89.8152	296.826	20.339	236.747	73.444	204.901	64.1147	18.3822	31.3652	36.4358	41.5744	57.3415	112.531	94.1081	72.8146
gene-Gja001760	5.13895	29.0209	22.9665	15.0145	13.8277	2.64572	147.449	7.41988	15.3474	29.0298	24.4644	43.6279	39.3734	18.6741	2.84994	2.53524	10.0703	12.1259
gene-Gja001761	1.03088	1.79853	1.48077	4.3201	1.60968	0.435333	0.535552	1.10353	4.93817	2.92274	0.263568	2.51692	0.586596	0.856725	0.885332	1.29681	0.255123	0.488325
gene-Gja001762	31.9845	15.1602	14.4182	27.2702	11.0803	13.4074	16.3077	4.18337	25.7498	45.2748	8.40673	18.0034	11.3239	3.84081	12.1121	17.9608	4.23718	1.74138
gene-Gja001763	1.47874	3.20599	12.2049	3.26093	1.41992	3.75224	74.4341	113.924	10.0199	26.7507	38.0929	18.4763	17.0519	20.9031	6.97982	15.547	12.3467	10.151
gene-Gja001765	35.5278	46.7797	85.9231	30.3686	16.3293	46.3288	286.949	65.6305	47.7172	120.174	45.9124	42.0503	5.91572	13.1005	33.9382	3.81144	7.90178	1.67286
gene-Gja001766	6.42378	0.966767	2.24072	1.37349	4.25731	2.97985	3.26142	5.63687	1.27358	7.22486	3.58971	5.66285	3.8171	3.43007	16.0764	1.15827	0.187135	2.34814
gene-Gja001767	20.7045	9.12221	21.1061	8.61395	6.71733	25.9227	17.711	16.6064	9.82103	107.909	41.1728	99.0414	15.9602	16.0834	20.7866	24.1359	5.63643	13.4816
gene-Gja001768	2.46667	5.66011	9.86097	20.0472	7.67004	3.73907	5.88545	12.1034	10.5411	17.6215	7.16462	4.62725	18.0627	9.73688	11.4468	14.9485	1.19958	0.491711
gene-Gja001769	3.27759	5.2811	7.26471	14.1047	13.2214	6.88527	14.1323	2.40427	10.4847	18.5875	1.9977	15.7694	10.3601	22.3318	10.781	1.84551	2.77867	1.95725
gene-Gja001772	489.357	178.379	606.945	52.9896	1098.3	892.018	476.719	1511.35	236.912	460.536	265.49	323.319	297.291	141.918	297.356	66.3715	16.1153	104.984
gene-Gja001770	12.081	1.90092	14.7262	12.8548	10.737	34.7979	10.9311	1.44577	22.8704	11.7606	10.686	1.83543	1.44384	5.86095	38.0977	1.78287	0.76011	0.615569
gene-Gja001771	28.0364	48.6435	2.57161	30.5287	9.55065	1.06663	11.2957	2.55375	4.79886	1.93895	7.42058	4.30717	9.54184	3.75096	6.36846	4.23264	0.893831	24.5383
gene-Gja001773	119.159	13.1913	210.93	74.4666	77.1176	80.1416	79.3269	11.8501	45.0508	68.0311	35.3008	18.8101	46.8824	11.0053	163.662	24.1158	16.4074	9.50018
gene-Gja001774	117.093	13.3307	40.5051	3.29205	6.87367	26.7526	57.7998	45.8271	16.5813	17.2975	37.1669	22.1081	178.293	43.4889	298.139	59.0375	469.641	219.16
gene-Gja001775	1700.03	113.878	723.765	889.356	584.893	197.467	481.641	239.411	99.9568	100.389	248.498	446.017	535.921	49.1503	148.107	311.164	85.3557	73.737
gene-Gja001776	33.614	331.856	12.7889	50.647	251.258	144.9	18.095	43.0222	54.1197	48.773	23.4962	68.562	19.4543	11.3385	91.7363	6.90979	28.6711	2.35529
gene-Gja001777	49.6611	156.144	214.609	298.977	151.253	260.17	32.8317	51.944	72.0548	34.7026	169.805	26.1619	72.2846	14.0246	37.7195	14.9796	11.0361	140.024
gene-Gja001778	0	0	0	0.225257	0	0.0949422	0.0403956	0.0958447	0.0466076	0	0.0654091	0.262936	0.411994	0.628999	0.0386072	2.03063	0.185296	9.42559
gene-Gja001779	237.703	22.2164	20.5339	36.2452	111.871	42.1801	18.8917	33.0157	28.2196	150.309	23.8205	24.6825	79.7521	15.9837	89.9618	52.9915	15.6971	43.762
gene-Gja001780	0.474717	0	0.0280581	0.0675602	0.108078	0.442145	0.393296	2.71368	0.507847	0.0355685	0.56605	1.08168	1.90561	1.35988	0.0198252	0.0530087	0	0
gene-Gja001781	55.4806	68.2131	19.6192	188.875	22.3639	231.13	47.3982	227.711	117.674	172.241	56.3535	110.769	135.552	339.368	20.1492	53.4191	41.4043	53.7157
gene-Gja001782	661.412	87.4755	149.879	489.599	642.288	230.094	488.446	389.613	389.101	114.831	418.15	84.5493	2360.09	238.375	787.318	114.089	317.66	823.804
gene-Gja001783	15.5803	40.8821	102.94	18.2408	9.96062	21.1698	136.233	20.3409	15.2552	141.613	86.2527	149.366	110.348	593.001	305.226	303.699	636.096	258.986
gene-Gja001784	121.229	1131.92	108.228	209.647	225.034	112.206	340.882	128.989	1132.33	554.942	144.397	307.493	108.453	126.592	1026.86	179.361	37.3696	150.352
gene-Gja001785	81.4106	5.00145	79.034	13.7312	39.5698	17.6856	302.051	20.6763	122.83	14.4557	24.9227	44.5771	13.0541	196.856	250.476	55.5205	77.3493	14.7725
gene-Gja001786	0.289388	4.19861	1.94638	0.514954	15.3498	2.13351	1.20928	6.01266	16.1936	1.67006	2.75012	1.70509	0.328888	0.465311	1.85135	0.574384	0.803298	2.95683
gene-Gja001787	147.482	101.402	58.7414	277.676	1538.03	289.849	88.0314	73.355	128.842	422.013	102.81	226.03	114.4	1883.82	82.0961	54.4821	48.2741	94.3921
gene-Gja001788	41.8817	56.4273	200.966	85.0608	118.442	292.688	85.7048	64.0176	32.7633	54.4396	54.4886	200.885	116.611	45.5719	20.2617	14.8135	4.78294	10.7796
gene-Gja001789	18.0866	1.62204	3.41756	3.04007	13.9269	38.2898	2.89521	6.70405	18.024	11.2255	18.2529	3.01708	4.2245	1.54221	5.2753	2.41318	10.867	3.3704
gene-Gja001790	0.700387	0.950498	1.21486	15.6672	3.44641	17.2935	6.3454	6.81597	6.81977	2.11747	9.05575	1.94949	2.29214	2.92823	12.0764	4.26355	3.18066	20.4162
gene-Gja001791	0	0	0.147321	0.292181	0.0135207	0.264797	0.0667075	0.555015	1.80308	1.95022	0.155865	0.0923194	0.191101	0	0.327416	0	0	3.01044
gene-Gja001792	4.26373	0.761106	0.878129	0.353758	0.908313	3.05591	0.639494	0.485698	1.25375	1.66289	2.0241	3.31923	0.0710838	0.0811243	0.830313	0.17185	0	0
gene-Gja001793	0.0762909	0.233215	0.624323	1.11003	0.283773	1.68307	3.58771	2.07517	2.10822	3.37579	1.19111	7.31961	0.626793	2.18146	0	0.52245	3.06018	0.329713
gene-Gja001794	247.73	86.3507	257.157	155.27	21.9878	90.0548	77.9556	34.7571	118.465	20.14	166.119	69.7287	45.2712	78.4581	29.5077	284.326	12.1868	67.5417
gene-Gja001795	32.5181	10.0255	25.6835	8.45451	16.3871	51.4468	323.851	45.9339	42.5127	24.1953	54.6292	38.6177	8.51681	90.8772	159.71	46.2085	12.0252	4.43934
gene-Gja001796	8.35394	6.37294	10.2517	7.43812	4.08579	45.3657	5.45613	12.6073	9.64519	4.34414	40.9832	36.5823	3.87528	27.3263	4.23582	14.1267	0.616121	19.2801
gene-Gja001797	0.371071	0.799593	0	0.129788	0.825197	0.164605	0.409125	0.0732149	0.119672	0.769899	1.35282	0	0.34571	0.774879	1.40228	0.0540766	0	0
gene-Gja001798	79.2973	542.11	353.218	49.7754	232.611	149.283	78.7483	147.131	229.143	100.332	75.8711	65.2668	53.9031	111.207	34.8574	98.5362	8.3729	5.95787
gene-Gja001799	35.246	339.516	96.5943	128.757	282.759	54.3616	80.8316	113.953	93.1072	27.7075	49.638	26.9237	9.05306	55.6349	43.3172	30.491	16.3243	5.58984
gene-Gja001800	110.045	221.819	64.4739	111.398	75.3451	78.1492	33.5231	34.7875	20.907	18.5618	33.8179	17.5574	73.3293	165.165	55.6417	27.6263	49.6553	25.9024
gene-Gja001801	3.25128	1.90583	7.34108	0.497947	6.3037	11.9701	3.7517	2.63054	20.0783	2.5772	3.90863	1.32837	5.34523	0.938295	1.12871	5.0266	3.30915	18.0266
gene-Gja001802	39.692	68.9577	7.12909	10.371	93.471	11.9573	16.3177	30.3994	14.1375	34.798	18.3189	19.3377	18.9797	49.6782	21.928	19.8798	17.6949	7.66033
gene-Gja001803	18.6348	6.84272	2.55081	17.7568	5.22976	16.2152	7.61977	16.4994	3.10279	63.2836	13.0049	3.6314	11.2871	24.5208	130.068	74.1993	6.42858	31.3995
gene-Gja001804	9.33511	19.2117	3.00272	3.54798	12.1046	2.37989	1.02067	15.0316	4.06479	0.725206	1.12964	8.62662	0.957258	1.48121	4.22513	7.11442	0.465919	0.9433
gene-Gja001805	1.3582	2.46846	1.48232	15.5945	16.6182	20.522	3.51049	10.8821	9.69811	15.6188	7.93111	3.36117	8.33925	6.76385	2.68546	7.04798	5.46856	8.14217
gene-Gja001806	1313	104.094	438.703	1337.84	1652.16	1809.48	124.785	467.649	51.4254	1096.68	325.149	179.593	1150.78	164.91	262.161	1808.38	174.117	128.72
gene-Gja001810	0.43748	6.8074	6.61717	4.36827	4.57268	2.20625	33.1644	16.2046	3.80737	20.649	45.0205	4.73753	41.4951	7.66177	6.09152	3.7661	2.55189	8.95262
gene-Gja001808	40.9851	7.40364	53.8302	40.5266	7.16033	44.2184	41.6141	23.7616	4.22399	34.1998	42.04	36.202	9.02345	7.82087	167.158	75.316	3.20664	10.4391
gene-Gja001809	0.147506	0	0	0.0438509	0.046839	0.480876	0	0.309931	0	0	0.0463634	0	0	0	0	0	0.359062	0
gene-Gja001811	182.446	305.056	25.1265	452.626	484.482	482.811	461.09	181.825	77.6261	110.761	157.512	93.546	214.811	25.7042	54.2466	13.973	19.5275	87.8466
gene-Gja001812	233.601	189.162	17.561	21.9264	29.4138	106.35	453.965	4.2789	39.6404	56.2795	64.4839	85.0775	173.438	330.431	165.148	48.9255	4.72555	143.223
gene-Gja001813	36.4604	96.759	129.532	183.726	256.324	23.6023	2543.14	1069.11	516.578	481.096	727.184	74.6878	1154.77	873.315	368.249	1725.92	1729.83	1051.07
gene-Gja001814	188.848	26.7869	105.714	116.883	127.884	93.2078	90.7826	112.969	23.2081	64.5035	59.6917	61.0379	48.3237	30.8672	16.0248	4.05105	0.552321	12.4258
gene-Gja001815	29.6269	76.9896	66.3074	85.8949	168.744	149.785	114.994	27.7356	186.374	62.468	38.2089	104.446	17.779	5.03064	39.3554	1.81892	1.69764	19.5073
gene-Gja001816	47.2225	41.9783	64.4676	65.124	141.83	19.3374	142.288	124.41	49.2148	202.387	82.3336	77.59	66.8397	388.197	90.947	177.175	62.9618	172.403
gene-Gja001817	17.9676	2.01033	4.57773	3.23673	7.47991	6.28992	7.21547	1.85433	7.04637	7.76849	2.58672	2.42444	15.1676	41.7299	18.7282	14.3559	10.8991	13.4327
gene-Gja001818	44.0018	13.8856	11.2886	67.1287	86.4175	124.814	286.066	121.583	139.471	110.262	86.8084	12.2674	14.7465	7.91384	5.30447	10.9188	3.09592	38.3489
gene-Gja001819	12.369	5.55876	1.98992	4.7934	4.10393	9.72304	46.6403	20.0902	43.4421	2.29381	1.13746	2.32702	3.99051	2.69904	2.78437	2.89365	0.160934	0.542811
gene-Gja001820	396.481	341.05	123.411	284.115	43.2279	427.069	2100.37	163.887	1367.28	408.74	446.719	2094.5	133.451	97.6992	999.025	136.84	486.009	275.375
gene-Gja001821	509.522	789.168	350.629	511.29	593.134	785.328	337.108	1020.75	879.694	830.346	267.373	874.138	274.934	292.132	3266.37	114.403	90.8971	452.396
gene-Gja001822	261.743	94.3507	7.60964	53.9181	32.1338	75.8545	253.136	351.015	410.231	94.6206	25.4872	37.9779	35.2294	18.3056	29.144	251.24	131.218	58.1226
gene-Gja001823	0.1368	6.36985	3.0218	3.97815	0.906776	5.41865	11.2333	1.97851	3.9204	4.33607	6.39077	9.5378	5.52378	4.25116	0.366023	7.8687	15.2735	2.69144
gene-Gja001824	0	0	3.5502	0.0982239	0.686224	0.147495	0.0184824	0.502606	0.565422	0	0.0584907	1.59405	0	0.0661835	0.0348467	0.153815	0.117768	0
gene-Gja001825	0	0	0	0	0	0	0	0	0	0	0	0	0	0.0348398	0	0	0	0
gene-Gja001827	0.779877	1.13408	1.22007	6.70214	46.0242	0.444175	9.04398	2.6254	0.6418	1.25559	7.70074	30.1341	5.851	1.45588	0.356889	0.520299	1.81548	2.59188
gene-Gja001828	14.573	0.922388	0.156726	0.578078	0.535196	0.198525	0.106157	0.254739	0	0.0243163	0.0330914	0.0259371	0.266635	1.65425	0.128056	1.72745	11.3436	1.70155
gene-Gja001829	57.388	96.727	38.2055	115.407	74.4167	35.5856	930.29	162.813	503.528	54.9809	297.482	206.499	194.299	93.2047	1678.61	136.971	60.9699	23.3876
gene-Gja001830	5.09895	16.5172	5.15323	4.16924	14.2066	7.63095	32.3289	7.66812	1.56939	4.12775	1.36388	8.16464	0.737717	2.1709	0.872118	4.37504	1.53275	2.31866
gene-Gja001831	0.314134	1.22985	0.0694666	0.221544	0	0.274503	10.4879	2.67701	2.51925	1.50438	0.999708	0.465377	22.831	33.4262	14.8219	140.599	118.939	20.1766
gene-Gja001832	0.777111	0.487299	0	0	0	0.532769	0	0	0	0	0.0161815	0	0	0	0.00966865	0.312896	0.156973	0
gene-Gja001833	0	0	0	0	0	0	0.370767	0	0.15733	0.864195	0.0450631	0	0	0.0454791	0.401796	0	0	0
gene-Gja001834	0.0622994	0	0	0	0.426789	0.146354	1.12519	0.0948535	0.726137	4.88663	0.464783	0	0.0756771	0	0.157306	1.82571	1.12624	0
gene-Gja001835	2.59263	0.635087	0.251755	0.190693	1.81385	0.405679	0.804645	0.0355156	0.0380201	0.108155	0	0.354233	0.125738	0.127829	0.055665	0	1.00151	0.365206
gene-Gja001836	132.077	146.792	46.6598	48.2892	345.897	67.568	128.238	34.9491	338.642	323.736	346.967	114.494	186.743	196.633	110.928	224.1	41.9882	97.8969
gene-Gja001837	4.02568	2.53478	1.30338	10.5169	20.391	6.5982	124.437	14.446	37.2235	309.713	348.169	173.14	174.745	585.673	1657.62	111.813	901.669	238.214
gene-Gja001838	0.323696	3.93702	0.271079	0.548584	2.35486	1.28224	0.335226	3.22107	1.07084	1.80379	0.474043	0.10111	0.896459	0.676072	0.185393	0	0.362282	0
gene-Gja001839	0	0	0.0636012	0.0162192	0.10469	0	0.761077	0.0521329	1.18587	0.0683445	0.499456	0.324213	0.580289	0.240215	0	0.261845	0	0
gene-Gja001840	1.60323	5.19133	10.4338	1.16255	5.58411	6.50038	14.2336	1.18769	7.72023	0.748648	3.82846	1.74226	1.32272	0.303103	10.3725	0.170033	0.158525	1.3245
gene-Gja001841	60.7595	15.4478	8.49165	23.9746	60.9053	123.27	74.9493	11.4787	104.811	16.3636	11.0888	17.599	18.3455	80.7953	39.8024	17.3095	5.37357	28.5577
gene-Gja001842	0	0	0.365505	0	0.323189	0	12.1617	0.807068	0.509231	0.349045	0.32697	0.765144	0.156335	0.652743	0.174893	0.3549	0.569738	0.0841011
gene-Gja001843	296.582	46.2978	87.5729	36.472	123.243	149.204	88.0471	175.026	22.0294	110.953	134.096	78.834	69.2605	82.051	74.156	97.6998	16.0171	31.1925
gene-Gja001844	16.7143	24.2886	21.8407	6.79373	43.8256	113.492	12.3202	37.9971	41.6358	58.5449	23.2495	102.969	5.05241	37.8534	36.1711	14.5106	4.72701	10.4236
gene-Gja001845	9.9856	40.5107	8.87385	13.4019	72.8356	5.69995	58.927	21.7634	11.1063	19.5057	13.0169	32.7603	150.22	26.5334	39.8804	75.0753	9.53287	148.517
gene-Gja001846	42.8686	76.7516	146.899	21.2557	258.407	92.748	145.705	81.0667	69.8704	28.5563	102.144	54.7902	67.7017	80.4342	376.186	83.16	296.394	24.0406
gene-Gja001847	73.0028	193.362	73.7098	35.0588	149.137	68.6957	12.5983	104.395	6.3554	96.7357	37.9563	39.1478	61.0966	88.095	211.035	158.189	9.77576	41.6029
gene-Gja001848	0.934924	3.1183	15.9519	16.0198	35.3802	5.09552	19.0566	10.9358	44.312	55.1334	47.3442	9.50816	3.47386	15.7627	39.8816	0.806429	0.341939	1.29566
gene-Gja001849	6.72565	1.98011	38.6963	6.25273	74.6504	16.523	1.72309	2.06158	4.74824	1.94361	0.555819	0.431712	0.0450324	0.0569031	0.247821	0	0	0.038854
gene-Gja001850	151.681	21.8444	166.23	390.438	564.462	24.0572	121.429	318.802	71.22	157.543	87.819	145.159	117.22	45.9221	106.781	34.3769	28.716	23.0153
gene-Gja001851	8.4887	0.663981	1.1008	2.00956	19.3174	0.218134	0.596395	1.32086	0.969295	0.534324	0.0976368	0.0245553	0	0.189176	0	0	0.0563381	0
gene-Gja001852	104.913	302.363	34.257	535.574	775.884	398.419	51.5191	214.953	39.0458	112.244	110.619	174.809	18.7257	49.0037	435.717	73.946	15.3069	88.0714
gene-Gja001853	108.284	15.9908	49.6221	344.708	412.869	63.8628	48.4666	58.4955	529.723	35.3888	57.3561	38.5852	60.8416	230.612	452.105	18.219	226.074	376.787
gene-Gja001854	1184.63	40.1703	61.9405	880.694	1005.69	533.034	92.1635	129.417	164.394	66.097	104.439	30.5336	49.6077	125.034	401.419	84.9172	500.848	217.117
gene-Gja001855	187.442	600.523	284.184	288.722	254.783	100.561	292.109	63.9558	982.381	36.2139	169.804	187.787	388.053	74.0312	30.1098	393.908	257.729	1584.85
gene-Gja001856	75.7429	239.108	92.1161	89.7598	190.995	31.3794	65.2714	51.3695	24.6213	53.0915	163.264	33.2573	61.168	77.2355	107.108	14.9409	86.7755	261.005
gene-Gja001857	1.24088	8.36982	1.95885	8.34769	5.7266	3.23514	2.19314	3.99667	19.7335	5.72183	11.5082	12.1795	3.63938	1.72917	1.04576	0.350934	18.4216	4.67846
gene-Gja001858	158.126	236.583	40.6992	80.9692	243.05	63.6421	242.574	142.191	198.364	270.509	73.0972	53.3268	27.979	59.3273	124.499	34.5864	127.408	130.188
gene-Gja001859	24.4759	45.0469	31.0138	19.7405	54.8255	26.9606	17.3804	16.3283	39.6774	12.0398	20.0228	135.388	10.0182	4.24061	79.7772	13.3377	7.37141	7.1657
gene-Gja001860	9.1158	14.4246	5.68501	14.9315	21.2809	27.7374	6.07012	23.4177	9.47684	1.80109	1.56382	2.5586	0.899208	3.26319	1.27497	26.8854	37.7912	4.03753
gene-Gja001861	76.235	298.313	25.8569	177.293	1043.01	127.982	112.498	155.376	84.1173	40.9495	95.7225	118.978	21.6049	51.5276	125.212	53.4692	73.2122	5.27672
gene-Gja001862	144.044	120.896	33.5152	25.7193	269.396	99.0815	26.226	67.299	29.8182	155.634	99.5326	78.3507	97.7284	98.7289	150.896	56.5346	6.76062	18.0186
gene-Gja001863	485.304	335.429	127.09	149.268	1638.33	330.203	134.517	175.268	519.678	507.451	286.047	223.711	28.8104	53.0991	111.23	9.74487	74.1916	134.864
gene-Gja001864	1.63204	2.84373	23.3659	4.56175	11.4832	3.19661	6.84046	0.889544	8.1186	21.4733	10.4261	11.4191	6.98421	14.0917	9.82776	2.28468	1.89937	31.6213
gene-Gja001865	111.39	102.634	41.4261	15.5377	72.5175	87.6175	72.5265	59.082	49.7566	340.509	29.8684	110.192	26.2143	48.5436	328.241	176.434	5.31846	29.524
gene-Gja001866	113.166	307.275	17.7961	147.793	33.5037	292.959	245.69	41.3893	82.1653	211.88	25.2007	56.8216	98.9392	45.6854	43.6648	34.0094	226.896	23.4347
gene-Gja001867	0.694401	0.420829	0	0.0202144	0.16615	0	0.200832	0.0985233	0.018143	0.437016	0.0635466	0.0308775	0	0.0300101	0.109735	0.0805676	0.342593	1.34881
gene-Gja001868	22.5016	3.48103	46.3984	27.6175	18.7987	96.7237	28.4645	95.3813	105.914	109.914	27.4706	24.5202	59.4109	41.4618	5.0506	15.1456	492.599	84.0024
gene-Gja001869	0.166773	0	0	0.131959	1.06503	0.0855533	0.463675	0	0	0	0	0.0736344	0.136763	0	0.0114475	0	0.297601	0.224595
gene-Gja001870	241.122	208.674	173.015	175.653	48.58	71.6059	65.6499	146.633	703.22	205.203	76.6006	300.781	73.9737	70.6581	496.439	522.992	12.5376	7.93807
gene-Gja001871	1.40395	0.292424	0.304231	0.704182	0.98024	0.357316	0.426282	0.9181	0.100272	0.121065	0.03748	0.671179	0.0513774	0.0687868	0.350059	0	0	0
gene-Gja001872	1.64673	1.38306	0.812375	2.05476	0.618036	3.30292	0.146052	1.77423	0.68472	0.238902	0.18289	0.120054	0.435217	1.82768	0.760535	2.93802	0.0101341	0.0158272
gene-Gja001873	15.8858	6.11129	1.43925	8.66802	6.43783	2.8094	1.67716	0.52525	1.18396	3.0796	0.548671	0.498465	0.422938	5.63577	0.741626	0.176838	0.211054	0.903629
gene-Gja001874	25.7774	14.8313	26.3949	25.3714	65.9416	22.5242	15.6255	21.5268	83.3248	11.6248	25.1653	25.7303	49.0227	57.0111	23.3543	70.7913	183.389	119.901
gene-Gja001875	0.374977	0	0.00696285	0.144404	0.0330002	0.116508	1.37695	4.39082	0.0721745	10.452	0.675392	0.97628	8.36205	21.4366	6.20138	101.6	46.0086	33.4359
gene-Gja001877	1.9306	0.581437	0.49312	0.0711307	1.88389	1.81677	39.9201	19.6635	26.7647	225.234	55.1386	91.8103	167.617	176.443	362.252	281.603	92.1922	101.48
gene-Gja001878	23.1423	14.6307	39.2179	103.66	16.1391	12.5983	19.0708	83.0777	33.0033	49.0308	20.0597	100.103	4.99044	25.9418	17.3067	174.406	28.3514	12.1785
gene-Gja001879	77.2427	13.3285	75.3259	120.296	169.875	96.2136	669.348	296.646	223.608	25.0732	269.405	82.7737	88.2498	8.75552	66.628	13.3483	5.74844	21.551
gene-Gja001880	0	0	0	0	0.0632105	0.0135334	0.075312	0.0382363	0	0.0758687	0.291393	0.0694183	0.0881811	0.0999778	0	0	2.05395	0.0946301
gene-Gja001881	2.38972	1.47703	1.95984	25.2781	7.0742	40.1131	26.8747	12.0767	2.59534	5.38088	1.91696	1.09165	0.192601	0.0762319	1.06298	0.374576	0.136314	0.210421
gene-Gja001882	45.6164	57.5373	458.561	67.7248	70.8058	86.7755	61.3358	198.513	142.105	116.877	108.827	95.4635	45.4386	132.155	9.3055	61.6679	8.32068	113.57
gene-Gja001883	6.88804	20.651	8.86768	11.4731	10.4949	17.0694	10.2316	19.7271	8.48468	5.7111	6.41251	9.90466	9.16384	1.26178	3.48902	14.3748	4.57913	2.45818
gene-Gja001884	7.00526	41.2619	67.229	45.9775	17.5947	11.5079	15.5209	19.5839	63.3014	12.223	42.3451	38.8132	73.2304	34.3536	8.03972	26.5871	39.544	21.9979
gene-Gja001885	1.89525	3.78771	10.0302	10.5491	4.26474	1.28744	35.3464	4.16572	7.55395	39.6999	16.4693	42.2177	15.2897	25.4428	35.1153	8.95903	28.0256	18.3447
gene-Gja001886	2.72	50.2597	6.25153	17.6331	8.14148	22.3851	11.3816	16.3982	11.7484	89.2993	12.5889	96.2097	13.0363	89.563	56.088	9.89731	94.4	141.529
gene-Gja001887	73.6471	27.0844	24.6147	25.6872	61.477	91.1892	10.2214	101.919	25.4974	7.73358	37.3064	18.4668	19.9282	83.5577	72.4747	16.5976	34.6487	13.937
gene-Gja001888	121.679	65.4281	81.4472	93.9711	38.2042	8.93115	11.9115	73.7136	54.6929	62.799	28.4457	87.7225	48.1498	113.178	39.2836	60.2173	126.979	226.514
gene-Gja001889	0.283621	0	0.0412958	0	0.273395	1.00074	0.312037	5.09307	0.0496246	0.478578	0.203028	0.411445	0.0461729	0.379757	0.215038	0	2.1159	0.162775
gene-Gja001890	0.749165	0.0346949	0.433558	0.013131	0.350087	0.0600121	0.14896	1.27929	1.34772	4.92523	0.978971	2.14074	8.75138	10.2263	2.43466	2.52074	11.3746	0.720786
gene-Gja001891	0.787418	0.872529	0.680299	0.85502	1.66981	1.39263	7.07444	10.3596	18.6496	117.22	4.999	3.49045	56.1512	167.797	156.482	28.5047	132.817	5.78898
gene-Gja001892	1.08938	2.74106	0.908017	0.717171	0.217847	0.852606	1.42559	2.06384	1.97072	2.53112	0.929115	0.0882082	7.99509	1.29621	1.46529	0.90761	2.14864	0.115005
gene-Gja001893	42.0397	35.2747	120.682	64.3695	119.005	22.9062	67.9774	44.9181	25.4141	5.95277	16.296	23.0373	15.2167	107.496	20.7123	58.551	83.2303	7.16072
gene-Gja001894	30.5692	313.028	28.6806	15.981	47.2135	63.014	15.0569	149.347	28.6593	17.8151	29.0766	8.45395	43.973	5.73816	21.7397	6.0182	5.23984	8.05735
gene-Gja001895	118.036	103.615	198.671	228.837	223.897	122.942	50.6395	54.9839	669.525	24.1298	98.6923	76.8992	88.9227	70.5522	118.825	7.19402	106.335	55.8807
gene-Gja001896	47.0138	59.5127	42.5837	93.6171	25.6533	63.1508	8.90514	18.1513	58.951	105.117	31.9085	22.6904	24.6921	21.214	13.5172	7.32457	14.8157	3.34257
gene-Gja001897	53.6742	83.0149	26.9711	139.764	39.7189	93.5566	165.573	82.9012	318.425	141.999	21.0059	12.4778	21.9223	138.287	6.54598	60.1481	36.2046	8.75068
gene-Gja001898	46.9177	286.007	32.0036	267.148	66.6882	43.7938	65.8465	562.41	91.8476	496.476	88.3305	119.184	213.584	23.0884	111.655	585.546	300.879	169.835
gene-Gja001899	7.93577	2.07439	8.63848	4.29362	14.4701	5.12141	2.30813	11.7334	1.06988	2.54315	1.82784	1.17195	0.704896	0.264083	0.91357	0	1.17426	0.165917
gene-Gja001900	441.686	1223.22	514.499	196.82	146.32	115.333	194.503	542.559	155.494	312.979	92.895	286.708	101.223	206.637	46.7895	35.5127	157.176	20.1928
gene-Gja001901	0	0.167272	1.29411	0.223488	0	0.0833952	0.694516	0.668073	0.12662	0	0.042914	0.0570435	0	0.185451	0.0523133	0	0	0
gene-Gja001902	32.1547	39.9936	281.576	100.495	185.796	219.483	199.327	616.868	47.7489	56.3313	97.9412	65.3876	116.227	68.3158	102.839	19.4439	164.307	6.56759
gene-Gja001903	0.484005	0.351673	1.13406	0.822876	0.053377	0.0120089	3.40659	0.179185	0.280233	0.730186	0.123115	0.631875	0.275904	0.865937	1.04252	0.0524794	0.16201	0.0887863
gene-Gja001904	1.0968	5.53065	3.88701	0.500499	4.91121	3.02654	3.23891	9.63284	9.23366	0.759699	2.59054	3.66292	2.85539	1.0251	3.6034	1.23649	1.42569	0.966883
gene-Gja001905	2.61932	2.48335	2.10638	0.614308	1.15159	0.261888	0.871302	7.34289	2.99747	1.36286	0.364792	0.769071	1.04892	0.396808	1.88358	0.0121087	0.322296	0
gene-Gja001906	0.378764	0	1.00197	0.576647	0.280844	1.86469	2.09638	11.5735	1.62011	2.96795	0.412221	1.32684	0.465092	0.178841	1.62961	0.193833	0.109174	0.335723
gene-Gja001907	385.014	103.621	48.7897	77.8179	23.556	156.187	34.4761	274.125	91.2918	94.0511	149.501	277.927	42.0823	79.8824	49.1308	12.2262	107.124	64.2892
gene-Gja001908	0	0	0	0.0796856	0	0	0	0	0	0.104172	0	0	0.0707113	0.0293913	0.11282	0	0	0.708339
gene-Gja001909	39.892	5.54641	29.9101	30.7141	25.0201	119.217	9.8575	265.391	34.3046	11.3745	30.7149	59.9707	34.7987	46.7806	34.5892	205.348	71.0608	129.342
gene-Gja001910	166.37	949.771	739.29	323.107	102.243	882.131	215.135	64.9833	324.317	73.8496	64.5841	172.896	32.9695	178.891	77.1974	25.6044	149.057	181.054
gene-Gja001911	8.33025	3.48573	41.9778	70.726	47.2539	11.1246	24.7579	38.9128	68.8893	22.3971	33.673	72.881	37.9053	15.3956	28.7165	11.7938	12.828	26.8578
gene-Gja001912	288.746	186.278	154.416	292.546	237.57	513.442	800.751	1431.8	193.885	2447.54	461.463	521.241	957.483	843.356	492.866	698.332	837.907	719.083
gene-Gja001913	1.5914	0.463936	1.97965	2.16629	0.940489	8.12006	1.24256	10.874	0.637339	3.2849	0.549326	1.33336	0.989958	3.43963	1.40543	0.442445	10.7086	0.934186
gene-Gja001914	593.447	216.058	632.74	3218.02	172.717	190.987	2029.63	127.553	1199.81	2403.16	888.19	317.463	2160.52	3623.88	497.333	4147.4	145.485	2897.74
gene-Gja001915	497.276	618.86	211.402	70.5128	24.8024	21.7578	71.1729	47.0852	169.999	48.3214	70.6322	140.132	81.4607	49.456	16.5959	43.3432	89.9812	82.6506
gene-Gja001916	0.236434	0.233939	5.73329	0.417353	2.08726	1.70304	0.0732029	0.0926608	0.262706	0.15737	0.163011	0.0355652	0.141423	0.359652	0	0	0.752691	0
gene-Gja001917	0	0	0.704267	0.0475358	0.0830752	0.465169	0.127212	0	0.129075	1.62888	0	0.351675	0.222636	0.572673	0.117773	0.425622	1.42809	0.227609
gene-Gja001918	20.9137	116.221	169.586	180.346	143.41	174.634	44.2958	377.251	92.7129	245.009	53.3387	182.584	59.2561	17.5826	34.1495	14.1731	37.2162	31.5222
gene-Gja001919	412.813	111.123	109.491	33.8794	66.7924	130.682	36.5154	15.9861	42.8232	115.58	168.628	15.3781	71.772	99.911	45.579	16.3313	80.7889	139.052
gene-Gja001920	47.1942	22.5127	94.8971	121.874	55.2406	80.7501	55.1784	16.7754	66.3111	32.7976	41.0326	86.2723	78.314	133.215	86.8792	54.5509	384.262	103.893
gene-Gja001921	65.9945	171.99	141.028	387.313	100.885	162.585	270.588	262.397	413.961	101.275	33.9054	20.5881	27.9186	145.415	93.8196	3.3167	11.3425	4.29165
gene-Gja001922	0.115658	0.101521	0	0.30577	0.205564	0.734672	0.498043	1.60547	0.525959	3.3376	0.432606	0.0139218	0	0.848518	1.07392	0.0229688	1.91342	0.113152
gene-Gja001923	809.956	1491.43	163.531	444.026	247.826	111.124	326.792	629.872	185.825	161.929	775.546	129.368	374.479	799.376	190.636	48.9947	465.224	147.933
gene-Gja001924	53.3869	84.6611	51.4504	50.646	199.119	70.9051	105.064	27.2373	16.6277	144.412	43.9146	48.7052	26.113	50.2813	46.9407	11.861	25.883	19.407
gene-Gja001925	0	0.0863197	0	0	0	0	0	0.39213	0	0	0.0201573	0	0	0.0762615	0	0	0	0
gene-Gja001926	26.3824	11.2628	19.7565	36.4263	13.4521	4.96005	20.6506	7.81898	17.8775	6.76121	1.44861	2.57291	9.21208	11.9372	8.36589	1.39923	20.4121	3.18473
gene-Gja001927	139.088	2143.29	2711.62	1909.81	459.957	388.491	1574.83	2750.03	3923.6	240.922	22.4684	1521.54	369.038	579.293	188.868	77.4418	207.62	313.23
gene-Gja001928	3.05799	25.487	25.1306	44.0304	20.3951	43.0616	26.0797	3.52304	23.4389	14.2147	2.40964	29.2231	22.8926	12.7205	17.5617	22.0463	53.7963	10.6679
gene-Gja001929	7.45863	8.6732	10.4963	3.2674	11.1218	17.9352	10.1278	6.40532	5.81052	62.1916	17.2219	23.6148	5.15218	79.5802	4.43304	23.3286	2.95569	0.672524
gene-Gja001930	48.3202	70.8433	160.816	239.938	134.748	18.5401	447.683	218.25	108.588	22.9152	105.068	85.4655	56.1084	157.881	469.046	34.7994	58.3145	26.9332
gene-Gja001931	1.70251	16.3461	0.704604	9.11841	16.9463	17.8254	115.844	11.3705	24.4225	54.2723	9.33234	11.1164	12.8884	44.2851	64.153	13.144	32.6475	28.602
gene-Gja001932	0	0	0	0	0.00815205	0	0	0	0	0	0	0	0	0	0	0	0	0
gene-Gja001933	184.363	170.871	492.737	92.2037	127.156	464.379	232.63	758.642	344.59	88.7849	117.062	118.676	277.307	465.72	91.4481	145.883	530.658	128.571
gene-Gja001934	4.27859	12.5406	0.523269	2.02686	1.58552	3.02153	15.4646	42.1158	26.4075	61.5024	26.3027	32.5304	753.965	580.113	680.975	1299.99	2148.06	436.531
gene-Gja001935	31.1983	13.5481	14.9568	0.949874	3.57245	5.03803	99.8572	43.3446	7.09886	43.9968	75.6034	728.194	1590.47	988.39	405.118	891.661	7560.19	3784.52
gene-Gja001936	51.5437	8.22894	40.6349	14.254	15.4672	56.8958	149.65	27.3981	102.562	11.3307	20.9331	104.087	58.6221	42.8203	52.7908	10.2435	20.646	48.6407
gene-Gja001937	0.346188	0.424784	0.321876	0.119489	0.603546	0.362718	9.53812	10.8596	2.1637	14.2939	74.0638	4.92236	208.646	90.5876	76.4405	207.044	559.126	472.558
gene-Gja001938	0.0442189	0.0436068	0.097222	0	0	0.0307225	0.225936	0.199472	0.669275	43.3676	57.0909	6.69349	138.938	46.8593	150.17	198.231	85.0795	42.2401
gene-Gja001939	0	0.225759	0.0471299	0.266145	0	1.20742	0.26003	0.319256	0.0400675	0.0531156	2.1759	0.80825	1.9236	0.296688	0.128982	0.191741	3.51256	0.611951
gene-Gja001940	3260.13	1049.82	229.915	1339.34	827.867	1237.65	860.105	2669.31	1454.67	2401.6	25033.6	4900.62	13374.2	4372.67	3351.88	8085.8	8471.27	11271.5
gene-Gja001941	6.00384	1.07463	3.28531	11.5203	3.75121	12.2743	33.013	26.9677	37.1661	178.417	1881.93	1264.75	3193.92	835.618	593.189	11129.9	4626.89	3802.32
gene-Gja001942	3.16803	0	1.42241	4.10676	0.107016	7.75524	1.87012	2.45595	4.26849	10.3056	27.3959	8.33645	432.156	1158.97	24.8554	1676.14	991.683	2419.24
gene-Gja001943	0.137434	0	0.529815	0.0769973	0.0884434	1.41506	0	0.123618	0	0.0334951	0.08915	0.0466551	0.0707113	0.0396368	0	0.0991045	1.84543	0
gene-Gja001944	0	0	0.0401599	0.112979	0	0	1.75884	0	0.0194545	0	0	0.0915243	0	0.0352979	0	0.303357	1.08006	0
gene-Gja001945	0	0	0.30718	0	0	0	0	0	0	0	0.0221064	0	0	0	0	0	0.0534318	0
gene-Gja001947	0	0	0	0	0.0104756	0	0	0	0	0	0	0	0	0	0	0	0	0
gene-Gja001948	0	0	0	0	0	0	0	0	0	0	0	0	0.357633	0	0.0634853	0	0.951701	0
gene-Gja001949	0.255544	0	0.284599	0.974792	0.308273	0.0690596	0.342721	0.741541	0.369863	0	0.317244	0.272832	0.265585	0.492551	1.06009	1.30465	0.219535	0.283377
gene-Gja001950	8.34407	0.237161	1.53233	2.71123	0.262893	2.65701	1.06116	1.85958	0.707159	0.670622	0.320632	0.498007	0.798326	0.483676	0.358625	2.59212	0.700481	5.6966
gene-Gja001951	5.59102	0.133403	1.603	2.67866	0.0508185	19.4341	1.96731	0.183204	0.0377366	0.414281	0.300742	0.0155601	3.55427	0.049896	0.169103	0.293405	1.86795	1.88692
gene-Gja001952	0.573174	0.998308	0.680411	0.451354	0.181721	0.758477	5.91047	1.79089	2.21169	38.6708	13.412	2.68068	46.7132	26.4729	13.0034	5.99934	92.5202	14.9741
gene-Gja001953	0	0	0	0	0	0	1.40086	0.161053	0	1.08592	0.289039	1.15697	1897.6	441.348	0.494051	1.30369	51.0604	413.918
gene-Gja001954	0	0	0	0	0	0	0.422342	0.0357345	0	6.12569	1.90438	2.5381	163.358	435.844	3.78399	6.83617	162.045	134.201
gene-Gja001955	0	0	0	0	0	0	5.42246	0.267229	0	21.888	1.93652	19.8573	319.835	851.62	15.6315	192.491	203.569	167.345
gene-Gja001956	0	0	0	0	0	0	4.53316	1.41167	0.127257	11.4555	9.2611	6.75306	143.394	270.888	27.0769	555.995	4044.16	7862.79
gene-Gja001957	0	0	0	0	0	0	0.116863	0	0	0.113683	3.32877	0.303027	5.17254	37.8158	1.95678	56.8035	154.989	117.389
gene-Gja001958	235.055	2789.04	587.19	549.769	2462.1	2697.31	1006.32	599.829	248.405	404.832	287.576	220.381	484.399	95.847	117.901	102.943	1007.15	111.235
gene-Gja001959	0	0	0	0	0	0	0.623043	0	0.305539	0.656696	0.782452	0.255679	431.927	837.064	676.582	5.12812	24044.5	9210.38
gene-Gja001960	0	0	0	0	0	0	0.0512531	0.0532094	0	0.204606	0.0545213	0.180677	16.3665	13.3146	0.79168	20.2272	1004.29	1116.12
gene-Gja001961	0	0	0	0	0	0.113931	21.6268	0.40459	0.279763	11.5296	4.89497	1.8245	304.523	27.3294	149.372	3.39389	3116.27	422.408
gene-Gja001962	0	0.00972983	0.182753	0.0338263	0.0323016	0.654281	0	0	0.00972724	0.091503	0.101514	0.0594261	0.406377	0.902321	0.0259993	0	0	0.59318
gene-Gja001963	0	0.0806082	0	0	0	0	3.38383	0.738527	0.0477152	15.4463	4.26873	8.88917	34.0679	7.26531	20.0073	67.0366	19.1525	22.6717
gene-Gja001964	0	0	0	0	0	0.313792	0.167806	0.152864	0	0.819155	1.30076	0	180.902	441.176	4.23251	5.10761	538.712	158.668
gene-Gja001965	0.0719245	0.112096	0.196428	0	0.0303051	0	0.141823	3.38817	0.118041	0.727147	0.137335	0.670199	1.08042	0	1.42177	0	0	0.16874
gene-Gja001966	0.246866	1.27435	0	0.0930125	0	0.0250977	0.0415058	0.0282358	0	9.10691	10.5617	7.90539	81.639	39.8478	17.8769	31.9469	153.568	69.917
gene-Gja001967	3.35239	0.800684	0.294857	0.433558	1.42606	3.69303	11.4145	4.98826	16.0058	139.758	51.9067	56.5214	293.748	318.771	831.352	183.83	1723.21	122.718
gene-Gja001968	0.229233	0	0	0	0	0	0	0	0	0.18655	0.0386654	0	446.012	551.488	9.83736	3.63132	27.8582	1161.57
gene-Gja001969	0	0	0	0	0	0.268315	0	0	0.38518	0	0	0.356635	1476.42	466.822	1.45745	5673.77	36118.4	6753.04
gene-Gja001970	6.1981	1.69228	1.30684	0.0857892	0.104276	3.36613	46.6853	99.7379	88.0625	11.7376	18.2688	5.97012	5943.75	1490.92	150.504	5326.04	16739.5	6525.17
gene-Gja001971	3.19888	4.39705	2.87238	3.74463	0.691552	0.582757	10.9384	53.9983	40.3518	102.943	3.3414	7.86968	890.961	733.035	9.62158	9302.56	76706.2	6071.26
gene-Gja001972	0	0	0	0	0	0	0.0216576	0	0.266231	0.0298379	0.0124189	0.0321489	0	0	0	0	1.17817	0
gene-Gja001973	0	0.141906	0	0	0	0	9.6353	51.2518	9.44115	18.6561	8.82177	149.859	1.32272	0.497112	16.2199	3.44619	5.21218	0.449974
gene-Gja001974	0	0	0	0	0	0.0483387	0.907606	0.907235	0.520119	0	0.159543	0.0800359	0.219021	0	0.115964	0	0.315581	0
gene-Gja001975	0	0	0	0	0	0	1.32147	1.77937	5.28193	0.798876	0.0398857	0.447577	57.6669	0.18476	0	214.225	4908.39	1289.81
gene-Gja001976	0	0	0	0	0	0	0.0122361	0	0	0.879789	1.10839	0	29.2935	4.98767	130.034	3879.68	3041.31	44.3285
gene-Gja001977	0	0	0	0	0	0	0.315953	0	0	1.99603	6.15335	0.404303	5.56732	1.21892	3.49588	2053.91	1763.66	13.8186
gene-Gja001978	0	0	0	0	0.0170071	0	133.336	10.2008	6.93776	122.21	22.9918	12.403	1677.68	463.801	583.582	971.457	21423.6	14593.1
gene-Gja001979	0	0	0	0	0	0	2.68076	0.0240827	0.100872	2.59259	8.02423	18.7194	198.254	62.4065	6.52236	35.902	136.409	81.9215
gene-Gja001980	0	0	0	0	0	0	15.5137	0.388445	0.071465	21.2553	12.7195	26.5501	378.445	133.381	131.185	59.7838	75.1684	517.083
gene-Gja001981	0	0	0	0	0	0	0	0	0	0.0451895	0	0.143285	2570.67	369.526	29.4833	1.59696	118.052	772.309
gene-Gja001982	0	0	0	0	0	0	0	0	0	0	0	1.99501	327.625	824.516	6.62638	192.331	49.8901	1026.01
gene-Gja001983	0	0	0	0	0.10602	0.720594	0.43649	0	0.103598	0.0532207	0.157532	0	2154.81	3815.37	17.709	0.0429624	49.0271	2248.98
gene-Gja001984	0.0524945	0	0	0	0	0.153641	0	0	0	0	0.110002	0.0456484	5704.33	2632.41	59.5152	1.05531	444.507	11814.9
gene-Gja001985	0	0.0475613	0	0	0	0.0431891	0.0884916	0.012079	0	1.95465	0.543745	0.0375316	190.488	21.53	535.166	2131.48	6399.86	3379.86
gene-Gja001986	0	0	0	0	0	0	0	0	0	0.612569	0.224407	0.151214	1144.07	61.0799	2988.85	899.064	3075.46	2711
gene-Gja001987	0	0	0	0	0	0	0.0572452	0	0	255.65	136.077	1.26776	1260.81	149.652	5014.5	3896.56	22546.6	13601.9
gene-Gja001988	0	0	0	0	0	0	0.62447	0	0	40.2141	17.8028	1.01607	1767.44	135.845	1430.98	2520.95	24229.5	7163.53
gene-Gja001989	0	0.130615	0	0	0	0	0	0	0	0	0.0302847	0	27.8231	1.65534	9.64912	76.6778	1489.59	108.468
gene-Gja001990	0	0	0	0.0413548	0.0682949	0.040313	0	0.0576293	0.299747	0.261471	0.169957	0.0667665	1234.18	1330.22	772.696	358.741	13567.9	585.909
gene-Gja001991	0	0	0	0	0	0	0.0237362	0	0	32.5605	22.6624	1.78958	792.312	918.562	786.661	1320.5	25641.8	5795.77
gene-Gja001992	0	0	0	0	0	0.11282	0.818338	0	0	35.1648	210.664	4.73787	6511.57	831.966	2509.2	876.449	52496.4	5089.41
gene-Gja001993	0	0	0	0	0	0	0	0	0	0.013598	0.642205	0	0.271736	0	0.572069	15.8717	13.3679	22.7075
gene-Gja001994	0.418108	2.56219	0.89189	0.0531627	0.757475	3.78533	0.0712385	0.27469	0.0215858	6.99525	16.4011	6.11326	1824.76	1054.62	2235.29	61.0574	862.53	260.938
gene-Gja001995	0	0	0	0	0.113657	0.0739985	0.358447	0.218281	0.315781	68.0417	10.6624	2.51899	394.09	1882.41	1183.2	109.428	1992.24	1440.95
gene-Gja001996	0	0.170813	0	0	0.179433	1.21801	0.189731	0.203436	0.166657	566.764	150.606	10.9402	12077.8	3917.22	664.235	732.879	3396.05	1635.48
gene-Gja001997	0.460243	0.674331	0	0	0.236453	7.35104	1.14867	9.35302	0.503455	170.289	324.137	77.3483	15114	6147.2	4033.51	958.924	2227.59	11187.1
gene-Gja001998	0.64534	3.50908	0.105	0	0.265345	0.308685	0.772431	0.501829	0.0628818	269.395	645.46	12.0852	5872.87	572.315	15936.7	312.894	9584.07	6751.74
gene-Gja001999	0.255911	0	0	0	0.209381	0.150996	0.420007	3.16456	0.854683	592.083	46.0327	150.738	16260	3962.08	4845.37	2477.25	14386	18527.3
gene-Gja002000	0.258136	0	0	0.0445043	0.0251933	0.558604	0.0379419	0.108012	0.190789	927.115	322.464	129.93	10531.3	2220.99	3766.97	513.6	438.144	619.465
gene-Gja002001	0	0	0.549999	0	0	0.352642	0.356193	0.0697884	0.933528	0.507321	0.0470224	0	0	0.315348	0	0	0.36556	0
gene-Gja002002	0	0	0	0	0	0	0	0.0959467	0	0	0	0	0	0	0.0560724	0	0.04199	0
gene-Gja002003	0	0	0	0	0	0.0118148	0	0	0	0.384735	0.0212302	0	2.68759	0.801315	0.215266	404.908	741.468	0
gene-Gja002004	0	0.0418905	0	0	0	0	0	0	0	0	0.0589505	0	0	0	0	2552.39	13.1488	0.703187
gene-Gja002005	0	0	0	0	0	0	0	0	0	0	0	0	0	0	0	3166.92	0.407437	0.253775
gene-Gja002006	0	0.260351	0	0.00809224	0	0	0.0184628	0	0.147428	0.31573	0	0	0	0	0	1493.59	3.35069	0
gene-Gja002007	0	0	0	0	0	0.435617	0	0	0	0	0	0.160407	0	0	0	3073.98	0.247819	0.0198579
gene-Gja002008	0	0.0259549	0	0	0.0196641	0.0677332	0.0270075	0	0.0134912	0.0839628	0.157679	0	0	0	0	1913.51	2.62175	0
gene-Gja002009	0	0	0	0	0	0	0	0	0	0.284407	0	0	0	0	0	2144.79	0.0741182	0
gene-Gja002010	0	0	0	0	0	0	0	0	0	0	0	0	0	0	0	420.922	0.0360022	0
gene-Gja002011	0	0	0	0	0	0	0	0	0	0.409546	0.0335453	0	0	0	0	242.723	4.34965	0
gene-Gja002012	0	0	0	0	0.0383424	0	0.0215095	0	0	1.04901	0.3446	0	0	0	0	697.991	0.537568	0
gene-Gja002013	0	0	0	0	0	0.0441855	0	0	0	0.336014	0.111585	0	0	0	0	5465.79	0.48118	0
gene-Gja002014	0	0	0	0	0	0.0142013	0.963174	0	0	0.373804	0.63128	0	0.141869	0.694029	0	13275.1	9.18718	0.12239
gene-Gja002015	0	0	0	0	0	0.287183	0.0191495	0	0	0	0	0	0	0	0	1799.9	1.15193	0.108173
gene-Gja002016	0	0	0	0.0670897	0	0.733217	0	0.0583753	0	0	0	0	0.439469	0.0450026	0	921.803	570.066	1.67583
gene-Gja002017	0.631609	0.53806	0.553513	4.591	0.624759	0.881606	0.116973	0.733104	0.575841	0.145974	0.176574	0	0.440906	0.409052	0.275504	2815.17	822.789	27.5316
gene-Gja002018	0	0	0.589284	0.22988	0.345082	0.574564	0	0.148257	0.0127257	0	0	0	0.439469	0.0963447	0.151645	3547.97	506.124	0.844998
gene-Gja002019	0	0	0	0	0	0.724001	0	0.0144439	0	0	0	0	0.219735	0.0734698	0	5335.3	90.2877	5.00312
gene-Gja002020	0	0	0	0	0	0	0	0.103667	0.139156	0.168241	0.0393829	0	1.31841	0.542304	0.33563	6302.89	215.962	8.05735
gene-Gja002021	0	0	0	0.259132	0.0371896	0.200097	0	0	0	0	0.0397166	0	1.02543	0	0.0708729	4099.33	1260.33	4.13822
gene-Gja002022	0	0	0	0.347003	0.0797046	0.0749544	0	0.034066	0.257623	0	0	0	5.25651	13.898	0.322106	2390.46	444.339	6.96457
gene-Gja002023	0	0	0	0	0	0	0	0.087776	0	0	0	0	0.145072	0.302468	0	1091.6	52.5908	1.33172
gene-Gja002024	0	0	0.0824998	1.32055	0.40977	0.627584	0	0.636634	0	0	0	0	1.17983	0.135833	0.0755168	574.799	75.1072	4.51622
gene-Gja002025	0.79693	0	0	0	0	0.0141075	6.44622	6.71627	0.10496	16.9432	60.1854	9.86783	2412.37	196.588	220.805	971.135	3963.54	4374.99
gene-Gja002026	0	0.388959	0.0864951	0.0976294	0.0696722	0.044263	0	0.0821776	0.0859328	0	0	0.0926324	2.95492	0.836263	3.63383	1.30237	8.69586	6.50731
gene-Gja002027	0	0	0	0.0333231	0	0	0.265475	0	0	0	0.0934975	0	16.7373	0.145496	45.2932	12.6432	2070.34	465.93
gene-Gja002028	0	0	0	0	0	0	0.421859	0.252005	0	12.4894	6.98103	1.91576	888.459	0.471724	1000.37	1177.05	1465.8	3265.28
gene-Gja002029	0	0.0455983	0	0	0.0940444	0	0.838761	0.187245	0.173364	16.2178	23.3296	3.26862	576.451	1.48088	1647.07	10807	12660.7	487.588
gene-Gja002030	0	0.202405	0	0	0	0.459018	0	0.228329	0	6.52814	0.774349	0.25146	1140.69	538.911	2099.08	383.213	24626.4	1556.82
gene-Gja002031	0	1.49769	0	0	0.142112	0.215276	0.211323	0.126467	0.00662892	0.175663	0.714597	0.363431	1.65764	0.367533	0.109358	2.824	0.308616	1.80389
gene-Gja002032	0	0	0	0	0	0	147.994	43.7463	2.04692	84.8599	89.7789	102.855	284.463	935.546	32.3729	93.2437	88.7334	1004.5
gene-Gja002033	0	0	0	0	0	0	0.129747	0	0	0.0499563	0.803015	0	37.4529	14.8537	23.4958	52.6681	5472.3	166.547
gene-Gja002034	10.3119	0.651716	0.161013	0.228232	0.155693	0.0411721	4.57825	3.71067	2.78672	531.659	1159.5	508.406	634.096	1015.06	1346.48	2947.22	656.514	70.8468
gene-Gja002035	0	0	0	0	0	0	31.9515	30.1177	32.0662	11.1621	112.613	41.0574	59.9869	19.3474	28.7657	76.6017	4.04669	30.9023
gene-Gja002036	0	1.15712	0	0	0	0.0160896	85.0212	6.52421	3.89375	52.467	223.013	209.076	56.0048	131.893	124.116	85.7658	153.321	29.5305
gene-Gja002037	2.39698	0	0	0.0620322	0.151342	0	193.209	126.496	309.224	902.127	448.555	86.9767	1741.44	550.886	180.103	326.874	443.369	1005.88
gene-Gja002038	54.95	0	0.878802	1.67433	0.614403	0	702.594	165.6	796.735	756.99	1543.42	3690.92	1802.11	402.599	1915.55	1212.06	345.195	907.756
gene-Gja002039	0	0	0	0	0	0	1436.17	34.1336	150.778	911.403	2894.03	3297.2	3672.6	5288.5	495.385	1886.79	455.24	3850.49
gene-Gja002040	0.277436	0.0565387	0	0	0	0	4826.82	1276.57	641.904	5162.48	2834.65	7664.96	8769.19	34283.9	1910.88	23984	2604.16	7214.46
gene-Gja002041	0	0	0	0	0	0	166.294	13.5729	204.966	795.491	453.28	711.399	2506.29	1869.41	189.507	252.124	864.517	816.795
gene-Gja002042	166.181	72.9777	58.3211	56.8636	155.356	27.8638	37.9237	86.1534	93.9639	71.826	11.4696	88.2237	89.1929	17.4821	5.81469	62.3233	7.89763	27.4033
gene-Gja002043	0	0	0	0	0	0	8.52485	5.81089	2.30309	296.631	120.444	228.152	963.995	506.745	45.4888	145.858	1173.53	233.839
gene-Gja002044	0	0	0	0	0	0	34.0323	13.8892	11.3371	314.204	101.919	103.176	1151.19	980.411	576.336	94.6479	98.4669	875.063
gene-Gja002045	0	0	0	0	0	0	179.791	92.5257	21.4413	383.617	450.313	86.2908	2274.71	582.82	771.605	1028.6	389.869	2886.63
gene-Gja002046	13.3998	0.957695	2.47744	0.86402	3.05517	1.73731	2.09758	1.23221	1.58427	1.97157	14.8382	1.96045	64.2262	41.8121	53.6233	604.912	51.2218	5.56171
gene-Gja002047	7.88114	1.15222	0.658744	1.16631	0.144198	1.17834	405.445	48.3118	290.725	784.506	338.976	528.138	425.919	101.299	6883.66	9.82651	0.344706	0.784848
gene-Gja002048	0	0.198059	0	0.554239	0	0.0987399	0.297295	0	0.107084	0.174806	0.316393	1.50784	7.61178	63.1876	0.452243	15906.1	24372.9	58753.4
gene-Gja002049	0	0	2.94819	0.916385	0.230508	0.0874205	1.53067	0	0.0942571	0.0713851	0.348768	1.24329	0	1.51234	0.0402036	1.71017	3.5723	0.993063
gene-Gja002050	0	0	0	0	0.203222	0	6.31849	10.1878	15.8116	64.5546	77.3251	97.5843	2067.89	1716.42	1918.66	960.929	14412	1800.98
gene-Gja002051	0	0	0	0	0	0	0.430682	0.439127	0.489249	12.0097	2.13399	2.00395	29.8186	0.313882	67.8357	125.502	61.3663	7.38523
gene-Gja002052	0	0	0	0	0	0	3.49938	2.02499	0.847809	13.7975	4.24508	2.52391	14.6649	15.835	12.1182	8.58761	59.9258	10.7564
gene-Gja002053	0	0	0	0	0	0	24.876	4.54616	7.97094	30.9305	58.2691	69.0405	0.698329	0.307257	97.6032	0.0948531	0.151968	0.552899
gene-Gja002054	0	0	0	0.0195638	0.17185	0	271.186	5.64786	73.6542	24.9643	51.6057	78.1759	46.7457	388.731	438.233	4.65457	0.776816	0
gene-Gja002055	0	0	0	0.0681097	0	0	697.69	45.1493	238.893	1143.51	767.06	405.362	96.5323	63.6214	513.566	2.03261	0.317489	0
gene-Gja002056	0	0	0	0	0	0.0135384	330.816	101.424	194.579	158.262	498.079	143.263	157.124	93.2803	550.901	30.4489	0.516273	0.248876
gene-Gja002057	150.313	122.344	331.212	48.7624	34.357	466.494	411.141	156.403	1366.21	460.865	288.539	528.383	961.373	3067.24	2570.19	101.191	1334.9	80.1821
gene-Gja002058	555.76	315.962	883.175	202.653	61.2746	103.772	674.578	614.801	418.092	175.041	342.34	742.818	632.992	191.33	1561.77	421.898	2503.29	1164.05
gene-Gja002059	46.3158	2.37863	26.9314	7.23405	4.09267	3.85703	11.1412	3.84185	6.40978	6.07421	4.76206	1.43103	8.28818	2.7173	2.49974	33.5388	4.07339	16.3137
gene-Gja002060	0.64534	0.0567707	0	0.122185	0.149535	0	0.836965	0.145468	0	8.03616	1.52974	67.8342	0	0	0.326559	1.06608	0	0
gene-Gja002061	0	0.154221	0	0	0	0.62231	0	0	0	3.32913	2.9415	0.795698	31.6472	33.4143	7.49434	2.07687	37.9112	45.3971
gene-Gja002062	0.343187	0	0	0.0725196	0.0289646	0	0	0	0.0469014	0	0	0	0	0.140914	0	0.0399923	0	0.298421
gene-Gja002063	1.42207	0	0.107542	0.484626	0	1.83607	0.579679	0.0914307	0.19031	9.66984	3.02824	0.738556	11.8755	9.31561	4.30636	5.2005	8.33218	33.8232
[truncated: 6,979 more rows]
