# Supplementary material for: Spatio-temporal expression patterns of glycine-rich beta proteins and cysteine-rich beta proteins in setae development of Gekko japonicus
Source: BMC Genomics. 2024 May 31;25:535. doi: 10.1186/s12864-024-10426-8 (PMC11140998; doi:10.1186/s12864-024-10426-8)
Supplement: Supplementary file 9 — Supplementary Material 9. [file 12864_2024_10426_MOESM9_ESM.xlsx]

## Sheet: Title Page
Table S6. The mean TPM value of GjCBP genes in RNA-seq detection Description：The horizontal axis indicates the developmental period of the embryos. The vertical axis indicates the original and named names of GjCBP genes. The table shows the mean TPM value of GjCBP genes at different developmental periods.

## Sheet: Table S6
Table S6. The mean TPM value of GjCBP genes in RNA-seq detection.
	Stage 32	Stage 34	Stage 36	Stage 38	Stage 40	Stage 42
GjCBP01	1.48264	1.85088	10.8028	82.7286	481.29	676.584
GjCBP02	0.0764109	0	0	0.0750717	335.779	397.688
GjCBP03	0	0.0894383	0.128393	0.118878	648.233	16181.7
GjCBP04	3.06574	1.1854	78.1619	11.9922	2528.39	9530.24
GjCBP05	3.48944	1.67298	35.0962	38.0514	544.539	30693.3
GjCBP06	0	0	0.0959629	0.0248019	0	0.392724
GjCBP07	0.0473019	0	23.4428	59.1122	6.01326	3.03612
GjCBP08	0	0.0161129	0.77832	0.0798595	0.111662	0.105194
GjCBP09	0	0	2.79426	0.42878	19.2839	2137.48
GjCBP10	0	0	0	0.665002	386.256	422.742
GjCBP11	0	0.275538	0.180029	0.0702508	1995.96	766.016
GjCBP12	0.0174982	0.0512136	0	0.0518836	2798.75	4086.83
GjCBP13	0.0158538	0.0143964	0.0335235	0.84531	249.061	3970.4
GjCBP14	0	0	0	0.329397	1398	2228.51
GjCBP15	0	0	0.0190817	130.998	2141.65	13348.4
GjCBP16	0	0	0.208157	19.6777	1111.42	11304.7
GjCBP17	0.0435382	0	0	0.0100949	13.0425	558.246
GjCBP18	0	0.0499876	0.119125	0.166065	1112.37	4837.52
GjCBP19	0	0	0.00791207	19.0042	832.512	10919.4
GjCBP20	0	0.0376066	0.272779	83.5223	3284.25	19487.4
GjCBP21	0	0	0	0.218601	0.281269	17.3157
GjCBP22	1.29073	1.53199	0.122505	9.83653	1704.89	394.842
GjCBP23	0	0.0625519	0.297503	27.0744	1153.24	1180.87
GjCBP24	0.0569375	0.465814	0.186608	242.77	5553.08	1921.47
GjCBP25	0.378191	2.52916	3.66838	190.591	8431.57	4791.21
GjCBP26	1.41981	0.191343	0.445714	308.98	7460.64	5549.57
GjCBP27	0.0853036	0.120125	1.47975	262.951	8355.83	11796.8
GjCBP28	0.0860453	0.209434	0.112248	459.836	5506.41	523.736
GjCBP29	0.0139635	0	0	0.0196502	0	855.413
GjCBP30	0	0	0	0	0	1055.86
GjCBP31	0.0867838	0.00269741	0.0552969	0.105243	0	498.981
GjCBP32	0	0.145206	0	0.0534691	0	1024.75
GjCBP33	0.00865164	0.0291324	0.0134995	0.0805472	0	638.712
GjCBP34	0	0	0	0.0948024	0	714.954
GjCBP35	0	0	0	0	0	140.319
GjCBP36	0	0	0	0.147697	0	82.3575
GjCBP37	0	0.0127808	0.00716985	0.464538	0	232.843
GjCBP38	0	0.0147285	0	0.1492	0	1822.09
GjCBP39	0	0.00473376	0.321058	0.335028	0.278632	4428.14
GjCBP40	0	0.0957277	0.00638317	0	0	600.388
GjCBP41	0	0.266769	0.0194584	0	0.161491	497.849
GjCBP42	0.574394	2.03245	0.475306	0.107516	0.375154	1221.83
GjCBP43	0.196428	0.383175	0.053661	0	0.229153	1351.65
GjCBP44	0	0.241334	0.00481462	0	0.0977349	1810.2
GjCBP45	0	0	0.0809409	0.0692079	0.732114	2175.64
GjCBP46	0	0.165473	0	0.0132389	0.365434	1787.93
GjCBP47	0	0.167221	0.0972298	0	6.4922	947.255
GjCBP48	0	0	0.0292587	0	0.14918	381.842
GjCBP49	0.0274999	0.785969	0.212211	0	0.463727	218.141
GjCBP50	0.265643	0.0047025	4.42248	28.9988	943.253	3103.22
GjCBP51	0	0.0111077	0.0884916	0.0311658	20.7253	849.639
GjCBP52	0	0	0.224622	7.12871	629.766	1969.37
GjCBP53	0.0151994	0.0313481	0.39979	14.272	741.668	7985.09
GjCBP54	0.0674683	0.153006	0.0761096	2.51798	1259.56	8855.48
GjCBP55	0	0	0.0432491	0.284324	25.2675	1897.17
GjCBP56	3.70819	0.141699	3.69188	733.189	998.545	1224.86
GjCBP57	0	0	31.3785	54.9441	36.0334	37.1836
GjCBP58	0.385706	0.00536319	31.813	161.519	104.005	89.539
GjCBP59	0.798992	0.0711249	209.643	479.219	824.143	592.04
GjCBP60	18.6096	0.76291	554.976	1997.11	1373.42	821.669
GjCBP61	0	0	540.361	2367.54	3152.16	2064.18
GjCBP62	0.111325	0	2248.43	5220.7	14988	11267.5
GjCBP63	0	0	128.277	653.39	1521.73	644.479
GjCBP64	0	0	5.54628	215.075	505.41	517.742
GjCBP65	0	0	19.7529	173.1	902.646	356.059
GjCBP66	0	0	97.9194	306.74	1209.71	1435.03
